# Supplementary material for: Inactivation of AUF1 in Myeloid Cells Protects From Allergic Airway and Tumor Infiltration and Impairs the Adenosine-Induced Polarization of Pro-Angiogenic Macrophages
Source: Front Immunol. 2022 Feb 11;13:752215. doi: 10.3389/fimmu.2022.752215 (PMC8873154; doi:10.3389/fimmu.2022.752215)
Supplement: Supplementary file 2 [file Table_1.xlsx]

## Sheet: DE_Trancripts M Δx3,4 vs C
transcript_id	chromosome	start	end	gc_content	strand	gene_name	biotype	p.value_deseq2	p.value_edger	p.value_noiseq	p.value_limma	p.value_nbpseq	p.value_absseq	p.value_dss	FDR_deseq2	FDR_edger	FDR_noiseq	FDR_limma	FDR_nbpseq	FDR_absseq	FDR_dss	meta_p.value_M_vs_C	meta_FDR_M_vs_C	natural_normalized_fold_change_M_vs_C	log2_normalized_fold_change_M_vs_C	natural_normalized_mean_counts_M	log2_normalized_mean_counts_M	rpgm_normalized_mean_counts_M	natural_normalized_median_counts_M	log2_normalized_median_counts_M	rpgm_normalized_median_counts_M	natural_normalized_sd_counts_M	log2_normalized_sd_counts_M	rpgm_normalized_sd_counts_M	natural_normalized_mad_counts_M	log2_normalized_mad_counts_M	rpgm_normalized_mad_counts_M	natural_normalized_cv_counts_M	log2_normalized_cv_counts_M	rpgm_normalized_cv_counts_M	natural_normalized_rcv_counts_M	log2_normalized_rcv_counts_M	rpgm_normalized_rcv_counts_M	natural_normalized_mean_counts_C	log2_normalized_mean_counts_C	rpgm_normalized_mean_counts_C	natural_normalized_median_counts_C	log2_normalized_median_counts_C	rpgm_normalized_median_counts_C
ENSMUST00000000080	chr13	5861482	5870394	0.5	+	Klf6	protein_coding	0.0270216	0.0219895	0.103415	0.0267749	0.00754852	0.0387771	0.00802409	0.996289	1		0.958382	0.888194	1	0.222521	0.0234197	0.889936	2.03134	1.02243	1123	9.99203	0.334325	772	9.59432	0.229762	646	0.759722	0.192036	63	0.119493	0.0185325	0.575245	0.0760328	0.574399	0.0816062	0.0124546	0.0806596	553	8.91382	0.164583	339	8.40939	0.100893
ENSMUST00000001127	chr11	78512193	78522736	0.5	+	Poldip2	protein_coding	0.0279485	0.017912	0.0589512	0.0281684	0.0381608	0.215104	0.00651183	0.996289	1		0.958382	1	1	0.210496	0.0331974	0.889936	0.428571	-1.22239	7	2.99243	0.00649954	7	3	0.00649954	1	0.181404	0.000928505	2	0.251931	0.0013766	0.142857	0.0606209	0.142857	0.285714	0.0839769	0.2118	16	4.07507	0.0151656	18	4.24793	0.0167131
ENSMUST00000002081	chrX	73774405	73778925	0.5	+	Srpk3	protein_coding	0.0159711	0.0134039	0.0630598	0.0378859	0.0219631	0.211234	0.00286317	0.996289	1		0.958382	1	1	0.172097	0.0253855	0.889936	0.4	-1.32193	7	3.02471	0.0150892	6	2.80735	0.0123457	3	0.376477	0.00475185	0	0	0	0.428571	0.124467	0.314918	0	0	0	18	4.1768	0.0377229	16	4.08746	0.0329218
ENSMUST00000002099	chr9	44772910	44793447	0.5	+	Ift46	protein_coding	0.0315566	0.0411185	0.0623728	0.062218	0.02803	0.14977	0.00804495	0.996289	1		0.958382	1	1	0.222521	0.0402136	0.889936	0.45	-1.152	12	3.70044	0.00385109	12	3.70044	0.00385109	0	0	0	0	0	0	0	0	0	0	0	0	27	4.6747	0.00855798	33	5.08746	0.0105905
ENSMUST00000002180	chr2	91096096	91115756	0.5	+	Spi1	protein_coding	0.0218706	0.0284201	0.080116	0.167099	0.00661669	0.0849723	0.00600779	0.996289	1		0.958382	0.835643	1	0.207022	0.0310948	0.889936	0.496629	-1.00976	1277	10.3014	2.08947	1245	10.2831	2.03764	248	0.277632	0.404299	294	0.370154	0.48045	0.194205	0.0269508	0.193494	0.236145	0.0359964	0.235787	2571	11.0128	4.20731	1978	10.9506	3.23732
ENSMUST00000002318	chr17	28177418	28205884	0.5	+	Zfp523	protein_coding	0.0111904	0.0149567	0.0711822	0.0190391	0.00323	0.0860803	0.00136496	0.996289	1		0.958382	0.618072	1	0.138533	0.0136007	0.889936	0.306452	-1.70627	6	2.83062	0.00685426	5	2.58496	0.00541126	3	0.425487	0.00249935	0	0	0	0.5	0.150316	0.364642	0	0	0	21	4.26093	0.0223665	26	4.75489	0.0281385
ENSMUST00000002368	chr5	8396973	8422680	0.5	-	Dbf4	protein_coding	0.0232165	0.0361629	0.0655826	0.143147	0.00254698	0.128702	0.00676686	0.996289	1		0.958382	0.612756	1	0.211752	0.0290558	0.889936	0.361702	-1.46713	17	4.04309	0.0344828	15	4	0.030426	10	0.74365	0.0185906	9	1.00531	0.0180438	0.588235	0.183931	0.539127	0.6	0.251327	0.59304	47	5.10785	0.0953347	28	4.85798	0.0567951
ENSMUST00000002677	chr7	25757273	25788687	0.5	-	Axl	protein_coding	1	0.0798309	0.0706309	0.0103625	0.00727356	0.0103496	0.0218495	1	1		0.958382	0.875203	1	0.3048	0.037065	0.889936	0.431718	-1.21184	33	5.02477	0.019943	29	4.90689	0.0177045	11	0.451544	0.00669698	8	0.389975	0.00452564	0.333333	0.0898637	0.335806	0.275862	0.0794749	0.255621	76	6.24382	0.0461945	71	6.16993	0.0433455
ENSMUST00000003066	chr7	19696272	19699052	0.5	-	Apoe	protein_coding	0.00937892	0.0109606	0.0719505	0.027811	0.00177667	0.0348468	0.00216041	0.996289	1		0.958382	0.601022	1	0.155026	0.0115556	0.889936	0.464386	-1.1066	6181	12.5754	17.3128	6494	12.6651	18.1905	1169	0.286296	3.27432	989	0.209096	2.77001	0.189128	0.0227663	0.189127	0.152294	0.0165096	0.152278	13309	13.532	37.281	11159	13.446	31.2577
ENSMUST00000003074	chr7	19671579	19676864	0.5	-	Apoc2	protein_coding	0.000185702	0.000365271	0.0817667	0.00350857	0.000289964	0.0109751	1.28556e-05	0.27061	0.53242		0.958382	0.156945	1	0.0242473	0.000967954	0.889936	0.319703	-1.6452	29	4.8794	0.066512	29	4.90689	0.0672854	5	0.223077	0.0104623	6	0.267716	0.0137596	0.172414	0.0457181	0.157299	0.206897	0.0545593	0.204497	90	6.40425	0.208043	69	6.12928	0.160093
ENSMUST00000003183	chr7	17004640	17027916	0.5	-	Ppp5c	protein_coding	0.0172256	0.0228374	0.063921	0.0606783	0.0286538	0.113356	0.00232114	0.996289	1		0.958382	1	1	0.159303	0.0273691	0.889936	0.489933	-1.02934	24	4.62996	0.0338904	22	4.52356	0.0306407	7	0.3728	0.00948031	5	0.298942	0.00619471	0.291667	0.0805191	0.279734	0.227273	0.0660856	0.202173	50	5.57633	0.0691736	47	5.58496	0.0654596
ENSMUST00000003268	chr17	56016750	56036635	0.5	-	Sh3gl1	protein_coding	0.0025801	0.00527614	0.0590307	0.0208609	0.00729952	0.0528983	0.000379341	0.669321	1		0.958382	0.875203	1	0.0829992	0.00818231	0.889936	0.390476	-1.35669	14	3.83824	0.0131537	13	3.80735	0.012512	5	0.395154	0.00388975	5	0.515831	0.00428085	0.357143	0.102952	0.295716	0.384615	0.135483	0.342138	35	5.08002	0.0336862	42	5.42626	0.0404235
ENSMUST00000003754	chr8	110142538	110168206	0.5	-	Calb2	protein_coding	0.0200907	0.0259829	0.0590232	0.0276931	0.0149525	0.045837	0.00328208	0.996289	1		0.958382	1	1	0.180743	0.0211917	0.889936	0.495446	-1.0132	91	6.46354	0.114046	81	6.35755	0.101887	32	0.480985	0.0397837	24	0.464288	0.0298385	0.351648	0.0744151	0.348839	0.296296	0.0730293	0.292859	183	7.44694	0.230189	140	7.13955	0.176101
ENSMUST00000004780	chr9	57790513	57834236	0.5	-	Arid3b	protein_coding	0.00176312	0.00318925	0.086774	0.00866735	0.00225295	0.0248766	0.000226676	0.61853	0.890489		0.958382	0.612756	1	0.0767442	0.00473961	0.889936	0.347107	-1.52655	14	3.89826	0.0062167	14	3.90689	0.0062167	2	0.193656	0.000888099	3	0.267716	0.0013167	0.142857	0.0496774	0.142857	0.214286	0.0685242	0.2118	40	5.29687	0.01791	44	5.49185	0.0195382
ENSMUST00000005108	chr6	120364124	120444574	0.5	+	Kdm5a	protein_coding	0.0197048	0.0215389	0.108577	0.0323574	0.0374795	0.142226	0.00309967	0.996289	1		0.958382	1	1	0.175809	0.030515	0.889936	2.01724	1.01238	39	5.29012	0.00692718	35	5.16993	0.0062167	11	0.365362	0.00187975	6	0.251931	0.00105336	0.282051	0.0690649	0.271359	0.171429	0.0487301	0.16944	19	4.22414	0.00343398	16	4.08746	0.00284192
ENSMUST00000006562	chr4	118360014	118362744	0.5	+	Hyi	polymorphic_pseudogene	3.52556e-05	7.04531e-05	0.129572	0.00454817	4.80907e-07	0.0129685	6.29119e-05	0.100698	0.195655		0.958382	0.00303677	1	0.0594226	0.000344368	0.87632	0.240469	-2.05608	137	7.06064	0.406746	129	7.02237	0.383929	43	0.43718	0.125083	45	0.561181	0.132375	0.313869	0.0619179	0.30752	0.348837	0.0799134	0.344791	568	8.83106	1.69147	559	9.12928	1.66369
ENSMUST00000008684	chr6	138140316	138156755	0.5	+	Mgst1	protein_coding	0.0430985	0.0621777	0.0645977	0.134997	0.0168164	0.120691	0.0133418	0.996289	1		0.958382	1	1	0.263915	0.048517	0.889936	0.484642	-1.04501	47	5.58238	0.0756124	49	5.64386	0.0782748	8	0.235804	0.0122007	8	0.203863	0.0118419	0.170213	0.0422408	0.161358	0.163265	0.0361212	0.151286	98	6.37782	0.156017	70	6.14975	0.111821
ENSMUST00000010899	chr7	143557230	143600090	0.5	-	Cars	protein_coding	0.0430192	0.0563943	0.0614712	0.0308708	0.02254	0.10117	0.00999737	0.996289	1		0.958382	1	1	0.242606	0.0375344	0.889936	0.445652	-1.16601	14	3.83062	0.0153386	15	4	0.016835	5	0.448656	0.00467265	3	0.251931	0.00332795	0.357143	0.117124	0.304634	0.2	0.0629827	0.19768	31	4.93142	0.0344183	32	5.04439	0.0359147
ENSMUST00000013931	chr17	34898971	34914051	0.5	+	Ehmt2	protein_coding	0.0210669	0.0312296	0.0632535	0.0709743	0.0192764	0.082943	0.00398405	0.996289	1		0.958382	1	1	0.192429	0.0293618	0.889936	0.497059	-1.00851	56	5.79561	0.117361	54	5.78136	0.1125	18	0.445359	0.0367006	21	0.628337	0.0432425	0.321429	0.0768441	0.312715	0.388889	0.108683	0.384378	113	6.70081	0.236111	105	6.72792	0.21875
ENSMUST00000014220	chr16	32419702	32429099	0.5	+	Tctex1d2	protein_coding	0.00919271	0.00521953	0.115552	0.0150163	0.010054	0.0935364	0.000766146	0.996289	1		0.958382	1	1	0.108837	0.0129166	0.889936	2.6	1.37851	26	4.69825	0.0477064	26	4.75489	0.0477064	9	0.5024	0.0165138	14	0.615335	0.0244833	0.346154	0.106934	0.346154	0.538462	0.129411	0.513208	10	3.39123	0.0183486	10	3.45943	0.0183486
ENSMUST00000015256	chr6	6041218	6217118	0.5	-	Slc25a13	protein_coding	0.0313279	0.0283914	0.108621	0.0647761	0.0465146	0.200877	0.00550401	0.996289	1		0.958382	1	1	0.20105	0.0440504	0.889936	2	1	32	4.96439	0.0271878	26	4.75489	0.0220901	14	0.574951	0.0118946	6	0.342963	0.00503857	0.4375	0.115815	0.4375	0.230769	0.0721286	0.228092	16	4.0641	0.0135939	17	4.16993	0.0144435
ENSMUST00000015812	chrX	100622886	100626568	0.5	-	Pdzd11	protein_coding	0.0149136	0.0217258	0.0609587	0.0259662	0.0277897	0.040541	0.00143357	0.996289	1		0.958382	1	1	0.138533	0.0187944	0.889936	0.494118	-1.01707	28	4.80595	0.037037	31	5	0.0410053	9	0.490674	0.0117569	6	0.251931	0.00784444	0.321429	0.102097	0.317436	0.193548	0.0503862	0.191303	57	5.84787	0.0749559	57	5.85798	0.0753968
ENSMUST00000016231	chr9	32422204	32541595	0.5	-	Fli1	protein_coding	0.000696407	0.000644804	0.129513	0.00258394	0.00197927	0.0242407	9.361e-05	0.425572	0.581674		0.958382	0.604762	1	0.0594226	0.00253618	0.889936	3.25	1.70044	26	4.72456	0.0142779	23	4.58496	0.0126304	7	0.356077	0.00384404	3	0.186112	0.00162834	0.269231	0.0753672	0.269231	0.130435	0.0405918	0.128922	8	3.14557	0.00439319	8	3.16993	0.00439319
ENSMUST00000017859	chr11	117986885	118024011	0.5	+	Pgs1	protein_coding	0.0378125	0.0385777	0.073799	0.0925798	0.0442781	0.196971	0.00660023	0.996289	1		0.958382	1	1	0.210496	0.0478424	0.889936	0.5	-1	17	4.13823	0.0167158	19	4.32193	0.0186824	5	0.380766	0.00428604	2	0.104359	0.00145782	0.294118	0.0920119	0.256406	0.105263	0.0241464	0.0780316	34	5.01045	0.0334317	25	4.70044	0.0245821
ENSMUST00000019128	chr5	99960598	99978937	0.5	-	Hnrnpd	protein_coding	0.000438588	0.0019597	0.0813293	0.000883735	2.80703e-06	0.00390503	0.000287055	0.352217	0.875304		0.958382	0.0040947	1	0.0773178	0.000791369	0.889936	0.229282	-2.12481	28	4.55873	0.0272578	16	4.08746	0.0157635	23	1.06805	0.0225169	5	0.415288	0.00438207	0.821429	0.234288	0.82607	0.3125	0.1016	0.277987	121	6.82089	0.118883	106	6.74147	0.104433
ENSMUST00000019677	chr4	115839198	115879250	0.5	+	Mknk1	protein_coding	0.0233735	0.0370145	0.0596414	0.0341784	0.0383248	0.103392	0.00520568	0.996289	1		0.958382	1	1	0.20105	0.032262	0.889936	0.490385	-1.02801	17	4.15993	0.0129278	16	4.08746	0.0121673	3	0.205953	0.00201198	2	0.129672	0.00112745	0.176471	0.0495087	0.155632	0.125	0.0317244	0.0926625	35	5.14209	0.0263625	31	5	0.0235741
ENSMUST00000019882	chr7	30231948	30233390	0.5	+	Polr2i	protein_coding	0.000792169	0.00239669	0.0589684	0.0429658	0.000112077	0.164913	0.000252728	0.428767	0.881081		0.958382	0.0732134	1	0.0767442	0.00418463	0.889936	0.260563	-1.94029	12	3.66478	0.0422374	14	3.90689	0.0479452	5	0.582757	0.0161843	3	0.267716	0.0101548	0.416667	0.159015	0.383174	0.214286	0.0685242	0.2118	47	5.09926	0.1621	19	4.32193	0.0650685
ENSMUST00000020099	chr10	69335146	69352938	0.5	-	Cdk1	protein_coding	0.0339184	0.0478289	0.0651912	0.0635634	0.0285856	0.190568	0.00663221	0.996289	1		0.958382	1	1	0.211039	0.0423138	0.889936	0.447368	-1.16046	11	3.59379	0.00314727	10	3.45943	0.00277701	4	0.358446	0.000892683	2	0.203863	0.000411719	0.363636	0.0997406	0.283637	0.2	0.0589295	0.14826	25	4.60339	0.00703508	18	4.24793	0.00499861
ENSMUST00000020457	chr10	81367098	81378451	0.5	-	Fzr1	protein_coding	0.00198374	0.003575	0.0593326	0.0259856	0.00455656	0.0440973	0.000194894	0.659296	0.902336		0.958382	0.696124	1	0.0767442	0.00637557	0.889936	0.4125	-1.27753	33	5.0784	0.0368304	34	5.12928	0.0379464	5	0.199891	0.00511448	5	0.175902	0.00496406	0.151515	0.0393611	0.138866	0.147059	0.0342937	0.130818	80	6.20705	0.0892857	69	6.12928	0.0770089
ENSMUST00000022698	chr14	70774304	70778495	0.5	+	Dok2	protein_coding	0.0208743	0.0356142	0.0657551	0.0704617	0.0170555	0.135839	0.00360007	0.996289	1		0.958382	1	1	0.189383	0.0311922	0.889936	0.448	-1.15843	19	4.24094	0.0278192	19	4.32193	0.0283159	7	0.504896	0.00969658	9	0.561181	0.0132572	0.368421	0.119053	0.348558	0.473684	0.129845	0.468189	42	5.24942	0.0620964	28	4.85798	0.0417288
ENSMUST00000022751	chr15	5185560	5218336	0.5	+	Ttc33	protein_coding	0.0237624	0.0196778	0.11432	0.0257112	0.0397407	0.212203	0.00433194	0.996289	1		0.958382	1	1	0.194744	0.0337818	0.889936	2.15625	1.10852	23	4.57929	0.0212569	22	4.52356	0.0203327	3	0.155413	0.00244524	2	0.0950796	0.00137024	0.130435	0.0339381	0.115033	0.0909091	0.0210188	0.0673909	11	3.32576	0.00985829	7	3	0.0064695
ENSMUST00000023210	chr15	76343523	76346260	0.5	+	Cyc1	protein_coding	0.0117098	0.0178731	0.0633936	0.082736	0.0095782	0.110359	0.00162346	0.996289	1		0.958382	1	1	0.141727	0.0211351	0.889936	0.424658	-1.23563	21	4.39511	0.0275556	22	4.52356	0.0293333	7	0.438348	0.0081468	6	0.342963	0.0079072	0.333333	0.0997353	0.29565	0.272727	0.0758171	0.269564	49	5.40363	0.0648889	41	5.39232	0.0546667
ENSMUST00000023507	chr16	38089001	38246084	0.5	+	Gsk3b	protein_coding	0.00125565	0.00134632	0.120317	0.00765243	0.00230094	0.017095	8.46841e-05	0.563714	0.728704		0.958382	0.612756	1	0.0594226	0.0033937	0.889936	2.55856	1.35533	95	6.50991	0.0164238	93	6.55459	0.0161346	36	0.558171	0.00616401	49	0.726185	0.00848817	0.378947	0.0857418	0.37531	0.526882	0.11079	0.526084	37	5.09974	0.00641915	39	5.32193	0.00676613
ENSMUST00000023869	chr5	123907175	123928835	0.5	+	Denr	protein_coding	0.0143113	0.0107979	0.0726829	0.00625059	0.0105912	0.00316451	0.00273561	0.996289	1		0.958382	1	1	0.17017	0.00939007	0.889936	2.01714	1.01231	471	8.86813	0.262942	508	8.99152	0.283799	77	0.245904	0.0425694	20	0.0539431	0.0107675	0.163482	0.027729	0.161897	0.0393701	0.00599933	0.0379406	233	7.80741	0.130354	244	7.93664	0.136313
ENSMUST00000024866	chr17	73883895	73950182	0.5	-	Xdh	protein_coding	0.00727639	0.00527408	0.0605237	0.0211349	0.0178406	0.0466844	0.000513802	0.996289	1		0.958382	1	1	0.0892978	0.0111187	0.889936	0.457746	-1.12738	22	4.43838	0.0275307	25	4.70044	0.0317662	8	0.549095	0.00962119	3	0.158512	0.00376773	0.363636	0.123715	0.349471	0.12	0.0337229	0.118608	47	5.57813	0.060144	43	5.45943	0.0546379
ENSMUST00000024909	chr17	66079441	66101495	0.5	-	Ndufv2	protein_coding	0.00870205	0.00297577	0.124315	0.0130058	0.0173309	0.0893225	0.00110413	0.996289	0.890489		0.958382	1	1	0.138089	0.0132464	0.889936	2.43333	1.28293	24	4.64383	0.080574	23	4.58496	0.0761589	6	0.285527	0.0169921	5	0.285616	0.0147278	0.25	0.0614853	0.210888	0.217391	0.062294	0.193383	10	3.45544	0.0331126	10	3.45943	0.0331126
ENSMUST00000025408	chr18	67404764	67449172	0.5	-	Afg3l2	protein_coding	0.0313126	0.0151839	0.116887	0.0226972	0.0368827	0.192574	0.00599056	0.996289	1		0.958382	1	1	0.207022	0.034105	0.889936	2.30435	1.20436	18	4.19295	0.0231542	18	4.24793	0.0235911	5	0.361255	0.00590989	6	0.408656	0.00777248	0.277778	0.0861578	0.255241	0.333333	0.0962012	0.329467	8	3.07144	0.0100481	8	3.16993	0.0104849
ENSMUST00000026196	chr19	43499752	43524605	0.5	-	Got1	protein_coding	0.0301851	0.0335924	0.0635808	0.0411466	0.0356255	0.157007	0.00512423	0.996289	1		0.958382	1	1	0.20105	0.035845	0.889936	0.46988	-1.08964	13	3.74891	0.0142077	14	3.90689	0.0153005	5	0.51838	0.00500828	5	0.389975	0.00486098	0.384615	0.138275	0.352506	0.357143	0.0998172	0.3177	28	4.79623	0.0302368	24	4.64386	0.0262295
ENSMUST00000026427	chr10	128509965	128525870	0.5	-	Esyt1	protein_coding	0.00317474	0.00583868	0.0903427	0.0159182	0.00346495	0.0202256	0.00029257	0.742498	1		0.958382	0.633675	1	0.0773178	0.0066018	0.889936	0.408784	-1.29059	40	5.36682	0.0446165	42	5.42626	0.0464602	3	0.102963	0.00319331	0	0	0	0.075	0.0191851	0.0715723	0	0	0	99	6.53978	0.109145	101	6.67243	0.111726
ENSMUST00000026552	chr7	140763739	140774981	0.5	+	Cyp2e1	protein_coding	1	0.0201393	0.064722	0.305249	3.02607e-06	0.843611	0.00847401	1	1		0.958382	0.0040947	1	0.225783	0.0262582	0.889936	0.227545	-2.13578	25	4.66655	0.0519126	25	4.70044	0.0512295	9	0.480576	0.0174281	12	0.635803	0.0243049	0.36	0.102983	0.33572	0.48	0.135265	0.474432	111	5.60845	0.228142	22	4.52356	0.045082
ENSMUST00000026743	chr9	108936633	108949623	0.5	+	Uqcrc1	protein_coding	0.0118908	0.0178412	0.0704477	0.12778	0.000886868	0.472869	0.00459106	0.996289	1		0.958382	0.39357	1	0.194744	0.0232539	0.889936	0.393085	-1.34709	144	7.1659	0.386059	148	7.21917	0.396783	25	0.248759	0.0650099	27	0.243941	0.0715464	0.173611	0.0347143	0.168394	0.182432	0.0337907	0.180316	366	8.05965	0.982127	176	7.46761	0.47185
ENSMUST00000026975	chr5	139150223	139186510	0.5	+	Dnaaf5	protein_coding	0.0441429	0.0501269	0.0744177	0.0200773	0.0112431	0.0221509	0.0137246	0.996289	1		0.958382	1	1	0.265235	0.0272996	0.889936	0.48199	-1.05293	94	6.48636	0.0841569	111	6.80735	0.0997305	35	0.61136	0.0309463	8	0.0934183	0.00666038	0.37234	0.0942532	0.367721	0.0720721	0.0137231	0.0667838	194	7.55228	0.174603	204	7.67948	0.183288
ENSMUST00000026976	chr5	139252324	139270051	0.5	+	Get4	protein_coding	0.0196879	0.0277325	0.0630784	0.148769	0.0125877	0.728945	0.00450936	0.996289	1		0.958382	1	1	0.194744	0.0415	0.889936	0.488255	-1.03429	97	6.61219	0.0787977	100	6.65821	0.0812348	7	0.105169	0.00568643	3	0.0419413	0.00240877	0.0721649	0.0159053	0.0721649	0.03	0.00629919	0.029652	199	7.35157	0.161386	113	6.83289	0.0917953
ENSMUST00000027943	chr1	191098325	191108943	0.5	+	Batf3	protein_coding	0.0413512	0.0486456	0.0634261	0.0727357	0.0497525	0.196021	0.0085274	0.996289	1		0.958382	1	1	0.226568	0.0499128	0.889936	0.493827	-1.01792	13	3.83593	0.0238521	13	3.80735	0.0232558	2	0.151811	0.0027326	2	0.158512	0.00265224	0.153846	0.039576	0.114564	0.153846	0.0416332	0.114046	27	4.73719	0.0483005	30	4.9542	0.0536673
ENSMUST00000028517	chr2	73092801	73214447	0.5	-	Ola1	protein_coding	0.0140778	0.0129208	0.118588	0.0273045	0.01257	0.0534465	0.00237764	0.996289	1		0.958382	1	1	0.161441	0.0191394	0.889936	2.11111	1.078	114	6.75943	0.106443	133	7.06609	0.124183	44	0.641303	0.040817	18	0.18345	0.0166118	0.385965	0.0948754	0.383465	0.135338	0.025962	0.133768	54	5.62996	0.0504202	39	5.32193	0.0364146
ENSMUST00000028549	chr2	112266819	112363156	0.5	+	Slc12a6	protein_coding	0.0259439	0.0257432	0.110179	0.0267474	0.0347864	0.142695	0.00444464	0.996289	1		0.958382	1	1	0.194744	0.0330884	0.889936	2.0566	1.04026	36	5.20619	0.0125374	38	5.2854	0.0131125	7	0.268596	0.00229756	6	0.208843	0.00204638	0.194444	0.0515917	0.183257	0.157895	0.0395131	0.156063	18	4	0.00609616	15	4	0.00517598
ENSMUST00000028804	chr2	131186949	131198495	0.5	+	Cdc25b	protein_coding	0.0198807	0.0263847	0.059987	0.0216826	0.0173965	0.097661	0.00382787	0.996289	1		0.958382	1	1	0.192429	0.0238867	0.889936	0.417722	-1.25939	11	3.58161	0.008	11	3.58496	0.008	1	0.120539	0.000727273	2	0.171207	0.00107825	0.0909091	0.033655	0.0909091	0.181818	0.0477569	0.134782	26	4.72508	0.0191515	24	4.64386	0.0174545
ENSMUST00000028911	chr2	144368983	144407676	0.5	+	Kat14	protein_coding	0.0326629	0.0281978	0.118911	0.029193	0.0292361	0.229587	0.00703199	0.996289	1		0.958382	1	1	0.212912	0.039533	0.889936	2.45	1.29278	16	4.03114	0.0144671	18	4.24793	0.0159433	7	0.629467	0.00589754	6	0.408656	0.00525279	0.4375	0.156151	0.407653	0.333333	0.0962012	0.329467	7	2.90475	0.00590493	6	2.80735	0.00531444
ENSMUST00000029424	chr3	75517461	75556811	0.5	-	Pdcd10	protein_coding	0.0171499	0.0162781	0.118787	0.0273344	0.0198327	0.0547722	0.00226956	0.996289	1		0.958382	1	1	0.158068	0.0216573	0.889936	2.03876	1.02769	88	6.41421	0.284632	92	6.53916	0.298701	29	0.505473	0.0933312	33	0.454167	0.1059	0.329545	0.0788051	0.327901	0.358696	0.0694534	0.354535	43	5.38216	0.13961	35	5.16993	0.113636
ENSMUST00000030080	chr4	59805840	59904737	0.5	+	Snx30	protein_coding	0.0190545	0.019746	0.109007	0.0857518	0.0202021	0.158033	0.00349792	0.996289	1		0.958382	1	1	0.187719	0.0326173	0.889936	2.23404	1.15966	35	4.9275	0.00581492	32	5.04439	0.0053165	24	1.06651	0.00392809	29	1.31409	0.00468008	0.685714	0.21644	0.675519	0.90625	0.260506	0.880294	16	3.88428	0.00260287	19	4.32193	0.00315667
ENSMUST00000030143	chr4	41194316	41275135	0.5	-	Ubap2	protein_coding	0.00156223	0.000874594	0.0834644	0.00431093	0.00293448	0.0362096	0.00013797	0.591897	0.616567		0.958382	0.617674	1	0.0726029	0.0035572	0.889936	0.314286	-1.66985	7	3.04907	0.00676507	8	3.16993	0.00738007	2	0.20933	0.00106522	0	0	0	0.285714	0.0686537	0.157459	0	0	0	23	4.57523	0.0215252	22	4.52356	0.0202952
ENSMUST00000030251	chr4	102587558	102605703	0.5	+	Pde4b	protein_coding	0.0163745	0.00992361	0.118967	0.0241826	0.0105805	0.101386	0.0014981	0.996289	1		0.958382	1	1	0.138533	0.0185341	0.889936	2.52941	1.3388	29	4.77209	0.0467645	33	5.08746	0.0538336	14	0.758404	0.0212907	9	0.347618	0.0145116	0.482759	0.158925	0.455274	0.272727	0.0683284	0.269564	11	3.52075	0.0184883	11	3.58496	0.0179445
ENSMUST00000030584	chr4	129058271	129085735	0.5	+	Rnf19b	protein_coding	0.0364471	0.0457199	0.0941293	0.0189858	0.00318278	0.0200198	0.0131405	0.996289	1		0.958382	0.618072	1	0.263915	0.0219989	0.889936	0.450574	-1.15016	340	8.35266	0.733477	296	8.21432	0.637931	127	0.511262	0.272562	81	0.429223	0.172544	0.373529	0.0612095	0.371602	0.273649	0.052253	0.270474	755	9.43727	1.62787	855	9.74147	1.84267
ENSMUST00000030849	chr5	23960931	24030690	0.5	-	Fam126a	protein_coding	0.0199717	0.0219769	0.108755	0.05481	0.0247335	0.104677	0.00307564	0.996289	1		0.958382	1	1	0.175809	0.0297926	0.889936	2.01942	1.01394	69	6.02904	0.0169023	69	6.12928	0.0168211	32	0.698924	0.0076795	46	0.805263	0.0112044	0.463768	0.115926	0.454346	0.666667	0.13138	0.666096	34	5.05121	0.0083699	26	4.75489	0.00633837
ENSMUST00000031766	chr6	7675169	7693254	0.5	-	Asns	protein_coding	0.0513058	0.0481784	0.0605916	0.0297426	0.043683	0.196161	0.0115077	0.996289	1		0.958382	1	1	0.248861	0.0460518	0.889936	0.457627	-1.12776	9	3.29012	0.0227848	8	3.16993	0.0202532	3	0.365362	0.0066981	2	0.251931	0.00375342	0.333333	0.111048	0.293972	0.25	0.0794753	0.185325	20	4.36193	0.049789	20	4.39232	0.0506329
ENSMUST00000031805	chr6	56714927	56761912	0.5	+	Avl9	protein_coding	0.0518799	0.0531931	0.110246	0.0506162	0.0203568	0.112687	0.0157561	0.996289	1		0.958382	1	1	0.274453	0.0476358	0.889936	2.02128	1.01527	95	6.43914	0.0198995	115	6.85798	0.0240888	46	0.851417	0.00951639	18	0.210557	0.00372669	0.484211	0.132225	0.478224	0.156522	0.0307025	0.154706	47	5.22059	0.00984499	29	4.90689	0.00607457
ENSMUST00000031984	chr6	65042609	65116061	0.5	+	Smarcad1	protein_coding	0.00596725	0.00521705	0.117111	0.0114588	0.00993124	0.0709712	0.000579795	0.996289	1		0.958382	1	1	0.0964784	0.0107941	0.889936	2.51351	1.32971	31	4.9667	0.0159138	27	4.80735	0.0138604	9	0.372448	0.00447526	3	0.158512	0.00152218	0.290323	0.074989	0.281219	0.111111	0.0329729	0.109822	12	3.5645	0.00633128	8	3.16993	0.00410678
ENSMUST00000032978	chr7	126466996	126475103	0.5	-	Sh2b1	protein_coding	0.000464813	0.000633925	0.0760696	0.00530485	0.0024473	0.00910194	2.04791e-05	0.352217	0.581674		0.958382	0.612756	1	0.0242473	0.00176914	0.889936	0.356061	-1.48981	16	3.9183	0.0152846	17	4.16993	0.0165854	9	0.821897	0.00788576	9	0.615335	0.00867863	0.5625	0.209759	0.51593	0.529412	0.147565	0.523271	44	5.47986	0.0429268	42	5.42626	0.0409756
ENSMUST00000032994	chr7	126370060	126377450	0.5	-	Spns1	protein_coding	0.00306419	0.00595363	0.0594241	0.0387458	0.00559691	0.061149	0.000429367	0.7256	1		0.958382	0.757342	1	0.0829992	0.00933393	0.889936	0.409836	-1.28688	25	4.6956	0.0492126	24	4.64386	0.0472441	3	0.143676	0.00520817	2	0.0873158	0.0029185	0.12	0.030598	0.10583	0.0833333	0.0188024	0.061775	61	5.79314	0.120079	54	5.78136	0.106299
ENSMUST00000033154	chr7	122159439	122169873	0.5	+	Plk1	protein_coding	0.0218568	0.0373872	0.0657948	0.143839	0.00649151	0.119569	0.00609727	0.996289	1		0.958382	0.835643	1	0.20812	0.03229	0.889936	0.438871	-1.18813	47	5.42941	0.0877193	37	5.24793	0.0695489	27	0.78123	0.0504493	17	0.730981	0.0306553	0.574468	0.143889	0.575122	0.459459	0.139289	0.440773	106	6.36862	0.199875	64	6.02237	0.120301
ENSMUST00000034026	chr8	56294585	56321043	0.5	+	Hpgd	protein_coding	0.020471	0.023535	0.118495	0.00809089	0.00523159	0.0581456	0.00375543	0.996289	1		0.958382	0.739607	1	0.192429	0.0176218	0.889936	2.8	1.48543	28	4.81793	0.025759	32	5.04439	0.0294388	8	0.430088	0.00718514	2	0.0638537	0.00136394	0.285714	0.0892683	0.278937	0.0625	0.0126583	0.0463313	10	3.23808	0.00919963	6	2.80735	0.00551978
ENSMUST00000034233	chr8	94822561	94838265	0.5	-	Ciapin1	protein_coding	0.00521075	0.00726138	0.0760844	0.0490606	0.00870339	0.136053	0.000636534	0.928043	1		0.958382	0.98754	1	0.0979659	0.0140197	0.889936	0.479835	-1.05939	155	7.28001	0.197028	157	7.30378	0.2	11	0.100333	0.0136212	11	0.092724	0.0132206	0.0709677	0.013782	0.0691337	0.0700637	0.0126953	0.0661032	322	8.16886	0.410616	217	7.76818	0.276433
ENSMUST00000034644	chr9	44347749	44361670	0.5	-	Vps11	protein_coding	0.0147616	0.0249546	0.0633801	0.0757071	0.0172628	0.0992769	0.00244767	0.996289	1		0.958382	1	1	0.162794	0.0257047	0.889936	0.479167	-1.0614	38	5.27228	0.0416667	37	5.24793	0.0402174	10	0.330929	0.0098628	11	0.435486	0.0112807	0.263158	0.0627678	0.236707	0.297297	0.0829824	0.280492	80	6.18255	0.0869565	66	6.06609	0.0717391
ENSMUST00000034859	chr9	55208925	55224433	0.5	+	Fbxo22	protein_coding	0.0315366	0.0387232	0.0686477	0.0730874	0.0364132	0.197195	0.00809318	0.996289	1		0.958382	1	1	0.222521	0.0446908	0.889936	0.455882	-1.13327	10	3.39989	0.0100813	13	3.80735	0.0126829	5	0.705749	0.00450615	0	0	0	0.5	0.20758	0.446981	0	0	0	23	4.41957	0.0221138	26	4.75489	0.0253659
ENSMUST00000035559	chrX	134804147	134808996	0.5	-	Armcx2	protein_coding	0.00133906	0.00333693	0.100543	0.000229161	4.50186e-05	0.00126178	0.00197792	0.563714	0.890489		0.620176	0.0387651	1	0.148712	0.0014187	0.889936	0.216981	-2.20436	8	3.09974	0.0121693	8	3.16993	0.0126984	2	0.26437	0.00242464	2	0.22536	0.00235333	0.25	0.0852878	0.199242	0.25	0.0710931	0.185325	35	5.1652	0.0560847	34	5.12928	0.0539683
ENSMUST00000035645	chr4	43381979	43427088	0.5	+	Rusc2	protein_coding	0.00124804	0.00106785	0.0874804	0.00619077	0.00197927	0.0400745	9.01315e-05	0.563714	0.616567		0.958382	0.604762	1	0.0594226	0.00339139	0.889936	0.307692	-1.70044	8	3.09513	0.0116279	7	3	0.0101744	4	0.563791	0.00524063	3	0.615335	0.00430988	0.5	0.182154	0.450694	0.428571	0.205112	0.4236	26	4.69158	0.0377907	28	4.85798	0.0406977
ENSMUST00000035889	chr9	80165031	80311729	0.5	+	Myo6	protein_coding	0.0463841	0.0455515	0.108254	0.0298267	0.036186	0.148282	0.00972701	0.996289	1		0.958382	1	1	0.239971	0.0446909	0.889936	2.09091	1.06413	31	4.9724	0.00746693	33	5.08746	0.00803506	5	0.236447	0.00120109	2	0.0620026	0.000360993	0.16129	0.0475519	0.160855	0.0606061	0.0121873	0.0449273	15	3.76411	0.00357114	18	4.24793	0.00438276
ENSMUST00000036473	chr2	32236590	32255005	0.5	+	Pomt1	protein_coding	0.0362381	0.0479552	0.0632832	0.0460386	0.0252828	0.0820027	0.00583982	0.996289	1		0.958382	1	1	0.204114	0.0347589	0.889936	0.495	-1.0145	33	5.05066	0.0407407	36	5.20945	0.0444444	9	0.410044	0.0109731	6	0.219571	0.00732148	0.272727	0.0811863	0.269339	0.166667	0.0421486	0.164733	67	6.01309	0.0823045	60	5.93074	0.0740741
ENSMUST00000036576	chr10	58497948	58576244	0.5	+	Ccdc138	protein_coding	0.0260768	0.0149218	0.10862	0.0210771	0.0274564	0.17132	0.00413943	0.996289	1		0.958382	1	1	0.192429	0.029023	0.889936	2.33333	1.22239	21	4.4081	0.0328638	21	4.45943	0.0328638	7	0.477618	0.0109546	11	0.590889	0.0162413	0.333333	0.10835	0.333333	0.52381	0.132503	0.4942	9	3.15993	0.0140845	6	2.80735	0.00938967
ENSMUST00000037726	chr14	122918971	122983283	0.5	-	Tmtc4	protein_coding	0.00351595	0.00387124	0.114381	0.0324385	0.0162354	0.0447871	0.000232255	0.777646	0.928314		0.958382	1	1	0.0767442	0.00977523	0.889936	2.06944	1.04924	99	6.5656	0.0780309	110	6.79442	0.0864101	39	0.62543	0.0299574	32	0.370618	0.0244577	0.393939	0.0952587	0.383917	0.290909	0.0545474	0.283042	48	5.60172	0.0377062	48	5.61471	0.0377062
ENSMUST00000038421	chr8	25785288	25803975	0.5	+	Lsm1	protein_coding	0.00097189	0.00148272	0.137269	0.000778548	0.000391028	0.00335859	0.000103558	0.51143	0.765873		0.958382	0.200207	1	0.0594226	0.00154428	0.889936	0.265957	-1.91073	8	3.19624	0.00391972	9	3.32193	0.0042333	3	0.343729	0.000979147	2	0.203863	0.000697366	0.375	0.107542	0.2498	0.222222	0.0613688	0.164733	31	5.01389	0.0147382	31	5	0.0145814
ENSMUST00000039059	chr9	45906497	45929712	0.5	+	Pcsk7	protein_coding	0.0258197	0.0344125	0.0636408	0.080353	0.0121707	0.102772	0.00558226	0.996289	1		0.958382	1	1	0.20105	0.0316374	0.889936	0.452736	-1.14326	30	4.92352	0.0267726	25	4.70044	0.0220653	11	0.436308	0.0089285	2	0.0838907	0.00130856	0.366667	0.088617	0.333494	0.08	0.0178474	0.059304	67	5.88845	0.059135	55	5.80735	0.0485437
ENSMUST00000039165	chr2	39016155	39065541	0.5	-	Golga1	protein_coding	0.0232425	0.0161067	0.116729	0.0244607	0.0308474	0.182297	0.00410541	0.996289	1		0.958382	1	1	0.192429	0.030522	0.889936	2.2963	1.19931	21	4.4084	0.00825676	18	4.24793	0.00719137	6	0.347697	0.00220039	2	0.115647	0.000592329	0.285714	0.0788715	0.266495	0.111111	0.0272242	0.0823667	9	3.26154	0.00359569	8	3.16993	0.00319616
ENSMUST00000039374	chrX	56454877	56507839	0.5	+	Ints6l	protein_coding	0.0183239	0.0238668	0.0597419	0.0297984	0.0249864	0.181236	0.00401811	0.996289	1		0.958382	1	1	0.192429	0.0281954	0.889936	0.410714	-1.28379	8	3.09974	0.0069697	8	3.16993	0.00727273	2	0.26437	0.00138866	2	0.22536	0.00134782	0.25	0.0852878	0.199242	0.25	0.0710931	0.185325	19	4.23116	0.0169697	22	4.52356	0.02
ENSMUST00000039506	chr1	172312367	172319841	0.5	+	Igsf8	protein_coding	0.00970473	0.0165334	0.0601621	0.0457092	0.010323	0.154834	0.0013796	0.996289	1		0.958382	1	1	0.138533	0.0192315	0.889936	0.475655	-1.07201	85	6.33891	0.162197	84	6.40939	0.16092	35	0.606306	0.0651435	49	0.737593	0.0937276	0.411765	0.0956483	0.401633	0.583333	0.11508	0.58245	178	7.34186	0.340996	124	6.96578	0.237548
ENSMUST00000040023	chr4	139531689	139620379	0.5	+	Iffo2	protein_coding	0.0156642	0.0168581	0.0632928	0.0458938	0.0134056	0.127115	0.0019573	0.996289	1		0.958382	1	1	0.148712	0.0220798	0.889936	0.418367	-1.25716	14	3.84444	0.00325785	12	3.70044	0.00286055	4	0.354166	0.000902488	2	0.171207	0.000353421	0.285714	0.0921241	0.27702	0.166667	0.0462665	0.12355	33	4.92806	0.00778705	26	4.75489	0.00619785
ENSMUST00000040308	chr5	121817216	121836850	0.5	-	Sh2b3	protein_coding	0.00218938	0.00107405	0.0832829	0.00372615	0.00550361	0.0290207	0.000232819	0.669321	0.616567		0.958382	0.757342	1	0.0767442	0.00429894	0.889936	2.82143	1.49643	26	4.76616	0.0327529	25	4.70044	0.0310945	4	0.16528	0.0039982	2	0.0838907	0.00184403	0.153846	0.0346778	0.122072	0.08	0.0178474	0.059304	9	3.36293	0.0116086	10	3.45943	0.0124378
ENSMUST00000040655	chr17	34282744	34287823	0.5	-	H2-Aa	protein_coding	3.74834e-09	4.06599e-08	0.0745828	9.51308e-05	1.56477e-06	1.94552e-05	5.76649e-10	3.55043e-05	0.000385131		0.620176	0.0040947	0.122853	5.46202e-06	1.52273e-06	0.0144233	0.237578	-2.07353	51	5.69411	0.0928962	48	5.61471	0.0874317	7	0.163955	0.0110797	2	0.0441034	0.00270055	0.137255	0.0287938	0.11927	0.0416667	0.00785498	0.0308875	215	7.71293	0.391014	244	7.93664	0.444444
ENSMUST00000040717	chr9	122951046	123018733	0.5	+	Kif15	protein_coding	0.0230231	0.0333067	0.0628963	0.0631208	0.00389459	0.115536	0.00524026	0.996289	1		0.958382	0.633675	1	0.20105	0.0255861	0.889936	0.359223	-1.47705	12	3.71996	0.014425	12	3.70044	0.0140351	3	0.270812	0.00294341	3	0.357319	0.00346807	0.25	0.0727998	0.20405	0.25	0.0965611	0.2471	34	4.85265	0.0401559	23	4.58496	0.0269006
ENSMUST00000041126	chr2	180042509	180070201	0.5	+	Ss18l1	protein_coding	0.0177344	0.0146481	0.117815	0.0264878	0.0208248	0.0562271	0.00143443	0.996289	1		0.958382	1	1	0.138533	0.0201774	0.889936	2.09639	1.0679	58	5.84406	0.0187581	66	6.06609	0.0213454	16	0.421858	0.00505191	3	0.0629145	0.000958991	0.275862	0.0721858	0.269319	0.0454545	0.0103715	0.0449273	28	4.79838	0.00894782	26	4.75489	0.0084088
ENSMUST00000041374	chr4	26324506	26346891	0.5	-	Manea	protein_coding	0.0270617	0.0308763	0.113247	0.0403846	0.0291787	0.195693	0.00525426	0.996289	1		0.958382	1	1	0.20105	0.0380111	0.889936	2.25	1.16993	24	4.57711	0.0070713	24	4.64386	0.0070713	9	0.546796	0.00265174	14	0.657691	0.00393147	0.375	0.119463	0.375	0.583333	0.141626	0.555975	11	3.49728	0.0031428	11	3.58496	0.00324101
ENSMUST00000041643	chr2	164879357	164894454	0.5	+	Pcif1	protein_coding	0.0237213	0.0295433	0.0633609	0.0375518	0.0310958	0.0999992	0.00281962	0.996289	1		0.958382	1	1	0.170655	0.0283227	0.889936	0.483051	-1.04975	19	4.24406	0.00529838	20	4.39232	0.00557724	8	0.598888	0.00210536	9	0.537546	0.00248065	0.421053	0.141112	0.39736	0.45	0.122383	0.44478	39	5.31049	0.0109686	41	5.39232	0.0114334
ENSMUST00000043305	chr4	133292459	133339324	0.5	-	Wdtc1	protein_coding	0.0196498	0.0223029	0.0684431	0.018386	0.0206738	0.0559545	0.00225179	0.996289	1		0.958382	1	1	0.15772	0.0203324	0.889936	0.44086	-1.18161	14	3.84896	0.00690934	15	4	0.00758342	4	0.340168	0.00162515	2	0.129672	0.000749545	0.285714	0.0883792	0.235211	0.133333	0.0324181	0.09884	31	4.99812	0.0156724	31	5	0.0156724
ENSMUST00000044189	chr15	98038744	98093744	0.5	-	Senp1	protein_coding	0.0151813	0.00978423	0.115393	0.011937	0.0113422	0.080802	0.00127366	0.996289	1		0.958382	1	1	0.138533	0.0157351	0.889936	2.54839	1.34958	26	4.73307	0.00599166	29	4.90689	0.00659841	8	0.425734	0.00167716	5	0.203863	0.00101201	0.307692	0.0899489	0.279916	0.172414	0.0415462	0.153372	10	3.40558	0.00235116	9	3.32193	0.00204778
ENSMUST00000044484	chrX	18162575	18279936	0.5	+	Kdm6a	protein_coding	0.0137896	0.00837662	0.105671	0.017947	0.0169935	0.133405	0.00186512	0.996289	1		0.958382	1	1	0.148712	0.0190968	0.889936	2.54167	1.34577	20	4.36193	0.0132898	22	4.52356	0.0143791	7	0.494011	0.00435185	6	0.342963	0.00387608	0.35	0.113255	0.327459	0.272727	0.0758171	0.269564	8	3.14557	0.00522876	8	3.16993	0.00522876
ENSMUST00000045296	chr8	86724007	86745934	0.5	-	Siah1a	protein_coding	0.0151879	0.0155233	0.111261	0.0292596	0.0200888	0.0776841	0.00160165	0.996289	1		0.958382	1	1	0.141727	0.0211902	0.889936	2.08696	1.0614	64	5.97069	0.0512821	62	5.97728	0.0496795	22	0.475579	0.0168841	27	0.690393	0.0213837	0.34375	0.0796523	0.329239	0.435484	0.115503	0.430432	31	4.83062	0.0245726	31	5	0.0248397
ENSMUST00000047873	chr7	24903037	24926589	0.5	+	Arhgef1	protein_coding	0.00810602	0.0126144	0.0607806	0.0668035	0.00502307	0.075556	0.00152106	0.996289	1		0.958382	0.72639	1	0.138533	0.0157431	0.889936	0.405405	-1.30256	25	4.68146	0.042517	23	4.58496	0.0391156	6	0.28291	0.00899915	3	0.186112	0.00504286	0.24	0.0604319	0.21166	0.130435	0.0405918	0.128922	62	5.73489	0.104875	56	5.83289	0.0952381
ENSMUST00000048792	chr2	32379101	32381938	0.5	-	1110008P14Rik	protein_coding	0.00521935	0.00816411	0.0590481	0.0284501	0.000893344	0.0865265	0.000781345	0.928043	1		0.958382	0.39357	1	0.108837	0.00887105	0.889936	0.306306	-1.70695	11	3.60459	0.0222659	11	3.58496	0.021611	3	0.292975	0.00494423	3	0.389975	0.00582554	0.272727	0.0812782	0.222054	0.272727	0.108781	0.269564	37	4.9611	0.0726916	22	4.52356	0.043222
ENSMUST00000049355	chr9	75386904	75410005	0.5	-	Mapk6	protein_coding	0.0211134	0.0237477	0.105703	0.0100641	0.00287107	0.0174204	0.00602139	0.996289	1		0.958382	0.617674	1	0.207022	0.0148684	0.889936	2.38496	1.25396	180	7.46293	0.128609	197	7.62936	0.141016	46	0.395669	0.0326019	26	0.176187	0.0180417	0.255556	0.053018	0.253496	0.13198	0.0230932	0.12794	75	5.66579	0.0539251	67	6.08746	0.0479599
ENSMUST00000049457	chr9	87144306	87184045	0.5	+	Mrap2	protein_coding	0.0317424	0.0348452	0.108251	0.0261048	0.0231015	0.100208	0.00555599	0.996289	1		0.958382	1	1	0.20105	0.0327259	0.889936	2.12903	1.0902	44	5.45986	0.0300752	41	5.39232	0.0280246	12	0.369015	0.00805866	11	0.389975	0.00709378	0.272727	0.0675868	0.267951	0.268293	0.0723204	0.253127	21	4.1534	0.0141262	22	4.52356	0.0150376
ENSMUST00000049908	chr8	70597490	70608314	0.5	-	Ssbp4	protein_coding	0.0370225	0.0463507	0.0709602	0.398217	0.00333915	0.100847	0.0153067	0.996289	1		0.958382	0.626305	1	0.2733	0.0424877	0.889936	0.462043	-1.1139	704	9.43463	1.41365	652	9.35094	1.30924	171	0.337152	0.341507	128	0.302056	0.256031	0.242898	0.0357356	0.241578	0.196319	0.0323023	0.195558	1524	9.98699	3.05957	1021	9.99718	2.0502
ENSMUST00000051995	chr8	71676296	71690575	0.5	+	Jak3	protein_coding	0.002599	0.00427995	0.0773606	0.0139977	0.00168148	0.0337189	0.000231841	0.669321	0.953875		0.958382	0.601022	1	0.0767442	0.00553091	0.889936	0.367442	-1.44441	26	4.76281	0.0394212	28	4.85798	0.0419162	4	0.208634	0.00566757	2	0.0725134	0.00221946	0.153846	0.0438048	0.14377	0.0714286	0.0149266	0.05295	72	6.05505	0.107285	52	5.72792	0.0778443
ENSMUST00000052368	chrX	18162575	18279936	0.5	+	Kdm6a	protein_coding	0.0137896	0.00837847	0.105671	0.017947	0.0169935	0.133405	0.00186512	0.996289	1		0.958382	1	1	0.148712	0.0190974	0.889936	2.54167	1.34577	20	4.36193	0.0137573	22	4.52356	0.014885	7	0.494011	0.00450496	6	0.342963	0.00401245	0.35	0.113255	0.327459	0.272727	0.0758171	0.269564	8	3.14557	0.00541272	8	3.16993	0.00541272
ENSMUST00000052798	chr10	128058954	128077272	0.5	+	Ptges3	protein_coding	0.00293891	0.00329769	0.139595	0.00962737	0.0166433	0.00739215	0.000152853	0.713779	0.890489		0.958382	1	1	0.076201	0.00588661	0.889936	2.06122	1.0435	101	6.6668	0.0703833	101	6.67243	0.0703833	11	0.156268	0.00766551	17	0.21906	0.0113649	0.108911	0.0234398	0.108911	0.168317	0.0328306	0.161471	49	5.62246	0.0341463	48	5.61471	0.0334495
ENSMUST00000053666	chr2	112284577	112363156	0.5	+	Slc12a6	protein_coding	0.0259439	0.0257403	0.110179	0.0267474	0.0347864	0.142695	0.00444464	0.996289	1		0.958382	1	1	0.194744	0.0330879	0.889936	2.0566	1.04026	36	5.20619	0.0125374	38	5.2854	0.0131125	7	0.268596	0.00229756	6	0.208843	0.00204638	0.194444	0.0515917	0.183257	0.157895	0.0395131	0.156063	18	4	0.00609616	15	4	0.00517598
ENSMUST00000054883	chr1	42695768	42703176	0.5	+	Pou3f3	protein_coding	0.0108167	0.0110027	0.111797	0.0414157	0.0220084	0.109104	0.00139587	0.996289	1		0.958382	1	1	0.138533	0.0210756	0.889936	2.11268	1.07907	50	5.5698	0.0110205	46	5.55459	0.0101389	24	0.670648	0.0051266	26	0.960277	0.00555526	0.48	0.120408	0.465188	0.565217	0.17288	0.547917	24	4.56638	0.00521637	19	4.32193	0.00418779
ENSMUST00000057921	chr11	103966739	103985337	0.5	+	Arf2	protein_coding	0.0337422	0.026742	0.118653	0.033627	0.0376013	0.180936	0.00658387	0.996289	1		0.958382	1	1	0.210496	0.0399096	0.889936	2.2069	1.14202	21	4.43307	0.0116131	23	4.58496	0.0125204	7	0.469055	0.00362457	6	0.329719	0.00322831	0.333333	0.105808	0.312109	0.26087	0.0719131	0.257843	10	3.38662	0.0052622	10	3.45943	0.00544366
ENSMUST00000058096	chr5	33843141	33895712	0.5	+	Nsd2	protein_coding	0.0158374	0.0137423	0.0598932	0.03132	0.0157594	0.118751	0.00161719	0.996289	1		0.958382	1	1	0.141727	0.0198994	0.889936	0.414634	-1.27009	11	3.6201	0.0144558	12	3.70044	0.0153061	2	0.139146	0.00147283	0	0	0	0.181818	0.038437	0.101885	0	0	0	27	4.73537	0.0348639	24	4.64386	0.0306122
ENSMUST00000059099	chrX	100622908	100625935	0.5	-	Pdzd11	protein_coding	0.0146236	0.0213143	0.0609587	0.0259662	0.0277897	0.040541	0.00139587	0.996289	1		0.958382	1	1	0.138533	0.0186196	0.889936	0.494118	-1.01707	28	4.80595	0.0381471	31	5	0.0422343	9	0.490674	0.0121093	6	0.251931	0.00807956	0.321429	0.102097	0.317436	0.193548	0.0503862	0.191303	57	5.84787	0.0772025	57	5.85798	0.0776567
ENSMUST00000060655	chr6	54923949	54972612	0.5	-	Nod1	protein_coding	0.00956162	0.0135834	0.0943117	0.00806068	0.00747556	0.00444081	0.000580582	0.996289	1		0.958382	0.885106	1	0.0964784	0.00788976	0.889936	0.475248	-1.07325	176	7.46609	0.14228	179	7.49185	0.144705	10	0.0812924	0.00796189	8	0.0586048	0.00599272	0.0568182	0.0108882	0.0559594	0.0446927	0.00782246	0.0414134	370	8.49532	0.29938	400	8.64746	0.323363
ENSMUST00000063347	chr11	103966871	103985337	0.5	+	Arf2	protein_coding	0.0337422	0.0267416	0.118653	0.033627	0.0376013	0.180936	0.00658387	0.996289	1		0.958382	1	1	0.210496	0.0399095	0.889936	2.2069	1.14202	21	4.43307	0.0116131	23	4.58496	0.0125204	7	0.469055	0.00362457	6	0.329719	0.00322831	0.333333	0.105808	0.312109	0.26087	0.0719131	0.257843	10	3.38662	0.0052622	10	3.45943	0.00544366
ENSMUST00000065418	chr3	90220787	90225969	0.5	+	Rab13	protein_coding	0.0313662	0.0330346	0.0645965	0.062927	0.0353302	0.197739	0.0061993	0.996289	1		0.958382	1	1	0.208934	0.0406184	0.889936	0.458333	-1.12553	11	3.54795	0.0173228	9	3.32193	0.0141732	4	0.391485	0.00545528	0	0	0	0.363636	0.110341	0.314918	0	0	0	24	4.53392	0.0377953	23	4.58496	0.0362205
ENSMUST00000065630	chr9	53098635	53248053	0.5	-	Ddx10	protein_coding	0.0394904	0.0416425	0.112387	0.0481802	0.0236162	0.14245	0.00739028	0.996289	1		0.958382	1	1	0.217162	0.0417576	0.889936	2.07692	1.05445	54	5.64285	0.0772532	41	5.39232	0.0586552	31	0.755554	0.0438385	14	0.515831	0.0190893	0.574074	0.133896	0.567465	0.341463	0.0956604	0.325449	26	4.55748	0.037196	16	4.08746	0.0228898
ENSMUST00000066345	chr16	10545387	10744871	0.5	+	Clec16a	protein_coding	0.00145511	0.00227962	0.0888785	0.00623769	0.000970171	0.0363898	9.98412e-05	0.574284	0.881081		0.958382	0.399542	1	0.0594226	0.00350373	0.889936	0.298969	-1.74193	10	3.34539	0.00306781	9	3.32193	0.00285624	5	0.550143	0.00128259	5	0.762906	0.00141155	0.5	0.164448	0.418081	0.555556	0.229658	0.4942	32	4.94921	0.0102613	26	4.75489	0.00825135
ENSMUST00000067880	chr9	70678997	70780229	0.5	+	Adam10	protein_coding	0.00351712	0.00419881	0.11381	0.0134107	0.0147214	0.024351	0.000281318	0.777646	0.946932		0.958382	1	1	0.0773178	0.00809259	0.889936	2.11475	1.08049	86	6.41581	0.0360738	81	6.35755	0.0339765	21	0.34018	0.00878873	20	0.369208	0.00808465	0.244186	0.0530221	0.243632	0.246914	0.058074	0.237948	41	5.32542	0.0170582	38	5.2854	0.0159396
ENSMUST00000069660	chr7	125707915	125874793	0.5	+	D430042O09Rik	protein_coding	0.00172745	0.00250128	0.0819558	0.00249983	0.000425257	0.00916496	0.000268758	0.61853	0.881081		0.958382	0.206566	1	0.0771417	0.00265391	0.889936	0.302632	-1.72437	15	4.00094	0.00997614	17	4.16993	0.0110605	4	0.362351	0.0024632	2	0.115647	0.000964606	0.266667	0.0905664	0.246909	0.117647	0.0277335	0.0872118	51	5.63038	0.0329646	44	5.49185	0.0286272
ENSMUST00000069772	chr7	45896941	45917413	0.5	+	Tmem143	protein_coding	0.0318924	0.0356908	0.0658072	0.062172	0.0209151	0.15704	0.00442471	0.996289	1		0.958382	1	1	0.194744	0.0352541	0.889936	0.436782	-1.19502	13	3.69582	0.0122858	15	4	0.014549	5	0.604183	0.00478456	2	0.129672	0.00143802	0.384615	0.163477	0.389438	0.133333	0.0324181	0.09884	29	4.75774	0.028128	21	4.45943	0.0203686
ENSMUST00000070080	chr18	20684599	20746404	0.5	-	B4galt6	protein_coding	0.00525477	0.00472071	0.113362	0.0107307	0.00971149	0.0217785	0.000474548	0.928043	0.993657		0.958382	1	1	0.0852887	0.00843126	0.889936	2.14815	1.10309	135	7.06339	0.0340804	131	7.04439	0.0329892	33	0.345358	0.00823872	39	0.469204	0.00970728	0.244444	0.0488941	0.241743	0.29771	0.0666067	0.294256	63	5.84608	0.015865	55	5.80735	0.0138504
ENSMUST00000072750	chr5	99961002	99978935	0.5	-	Hnrnpd	protein_coding	0.000438588	0.00195929	0.0813293	0.000883735	2.80703e-06	0.00390503	0.000287055	0.352217	0.875304		0.958382	0.0040947	1	0.0773178	0.000791345	0.889936	0.229282	-2.12481	28	4.55873	0.045281	16	4.08746	0.0261866	23	1.06805	0.0374053	5	0.415288	0.00727954	0.821429	0.234288	0.82607	0.3125	0.1016	0.277987	121	6.82089	0.19749	106	6.74147	0.173486
ENSMUST00000073534	chr17	28177129	28205886	0.5	+	Zfp523	protein_coding	0.0111904	0.0149587	0.0711822	0.0190391	0.00323	0.0860803	0.00136496	0.996289	1		0.958382	0.618072	1	0.138533	0.013601	0.889936	0.306452	-1.70627	6	2.83062	0.00683945	5	2.58496	0.00539957	3	0.425487	0.00249395	0	0	0	0.5	0.150316	0.364642	0	0	0	21	4.26093	0.0223182	26	4.75489	0.0280778
ENSMUST00000074557	chr17	34306017	34316199	0.5	+	H2-Eb1	protein_coding	0.0310415	0.0417459	0.0641282	0.0741806	0.0293594	0.13567	0.00456066	0.996289	1		0.958382	1	1	0.194744	0.0378836	0.889936	0.478632	-1.06301	19	4.26154	0.0335731	20	4.39232	0.0359712	6	0.404962	0.0092295	5	0.285616	0.00799964	0.315789	0.0950271	0.274907	0.25	0.0650262	0.22239	39	5.20262	0.0701439	40	5.35755	0.0719424
ENSMUST00000075062	chr7	30417712	30419854	0.5	-	Hcst	protein_coding	0.0183259	0.0308871	0.0608403	0.109092	0.0139122	0.0782193	0.00371334	0.996289	1		0.958382	1	1	0.191156	0.0284755	0.889936	0.490421	-1.02791	85	6.38691	0.248785	87	6.45943	0.253644	26	0.448185	0.074463	35	0.496648	0.0994163	0.305882	0.0701724	0.299306	0.402299	0.0768872	0.391952	174	7.23899	0.507289	182	7.5157	0.530612
ENSMUST00000075550	chr13	100759674	100775899	0.5	-	Cenph	protein_coding	0.0346103	0.0320026	0.0681043	0.0784548	0.0252384	0.230203	0.0056212	0.996289	1		0.958382	1	1	0.20105	0.0409555	0.889936	0.403846	-1.30812	7	2.95058	0.0103397	6	2.80735	0.00886263	3	0.454488	0.00390805	2	0.329719	0.00218996	0.428571	0.154033	0.377964	0.333333	0.117448	0.2471	17	3.98775	0.0256032	10	3.45943	0.014771
ENSMUST00000076140	chr9	80217637	80311729	0.5	+	Myo6	protein_coding	0.0463841	0.0455419	0.108254	0.0298267	0.036186	0.148282	0.00972701	0.996289	1		0.958382	1	1	0.239971	0.0446895	0.889936	2.09091	1.06413	31	4.9724	0.00746693	33	5.08746	0.00803506	5	0.236447	0.00120109	2	0.0620026	0.000360993	0.16129	0.0475519	0.160855	0.0606061	0.0121873	0.0449273	15	3.76411	0.00357114	18	4.24793	0.00438276
ENSMUST00000078061	chr17	34898499	34914047	0.5	+	Ehmt2	protein_coding	0.0210669	0.0312258	0.0632535	0.0709743	0.0192764	0.082943	0.00398405	0.996289	1		0.958382	1	1	0.192429	0.0293613	0.889936	0.497059	-1.00851	56	5.79561	0.118347	54	5.78136	0.113445	18	0.445359	0.037009	21	0.628337	0.0436059	0.321429	0.0768441	0.312715	0.388889	0.108683	0.384378	113	6.70081	0.238095	105	6.72792	0.220588
ENSMUST00000079857	chr2	131186958	131198497	0.5	+	Cdc25b	protein_coding	0.0198807	0.0263877	0.059987	0.0216826	0.0173965	0.097661	0.00382787	0.996289	1		0.958382	1	1	0.192429	0.0238871	0.889936	0.417722	-1.25939	11	3.58161	0.00798838	11	3.58496	0.00798838	1	0.120539	0.000726216	2	0.171207	0.00107669	0.0909091	0.033655	0.0909091	0.181818	0.0477569	0.134782	26	4.72508	0.0191237	24	4.64386	0.0174292
ENSMUST00000080316	chr16	32419746	32429095	0.5	+	Tctex1d2	protein_coding	0.00349562	0.00293641	0.118933	0.00732857	0.00437851	0.035432	0.000229191	0.777646	0.890489		0.958382	0.679889	1	0.0767442	0.00611059	0.889936	2.66667	1.41504	40	5.32835	0.0676819	45	5.52356	0.0761421	10	0.365322	0.0161411	2	0.0460005	0.00250863	0.25	0.0685619	0.238485	0.0444444	0.00832805	0.0329467	15	3.7501	0.0253807	11	3.58496	0.0186125
ENSMUST00000080553	chr7	141297180	141327672	0.5	-	Deaf1	protein_coding	0.0146433	0.0149605	0.0635023	0.0155331	0.0116285	0.0415844	0.00135635	0.996289	1		0.958382	1	1	0.138533	0.0146047	0.889936	0.418182	-1.2578	15	4.00094	0.0263913	17	4.16993	0.0292599	4	0.362351	0.00651625	2	0.115647	0.00255181	0.266667	0.0905664	0.246909	0.117647	0.0277335	0.0872118	37	5.2133	0.0631096	36	5.20945	0.0619621
ENSMUST00000080975	chr10	127095650	127121125	0.5	-	Os9	protein_coding	0.0324006	0.0272798	0.0627547	0.0414382	0.0610107	0.187103	0.00835122	0.996289	1		0.958382	1	1	0.224405	0.0416963	0.889936	0.5	-1	12	3.62806	0.0137904	13	3.80735	0.0153664	4	0.399863	0.0037997	2	0.147572	0.00175248	0.333333	0.110214	0.275533	0.153846	0.0387596	0.114046	23	4.59702	0.0275808	24	4.64386	0.0283688
ENSMUST00000081640	chr15	5185727	5218336	0.5	+	Ttc33	protein_coding	0.0283211	0.0231142	0.115417	0.0305183	0.0477345	0.236127	0.00560676	0.996289	1		0.958382	1	1	0.20105	0.0393357	0.889936	2.09091	1.06413	23	4.57929	0.0156356	22	4.52356	0.0149558	3	0.155413	0.00179861	2	0.0950796	0.00100789	0.130435	0.0339381	0.115033	0.0909091	0.0210188	0.0673909	11	3.39989	0.00747791	7	3	0.00475867
ENSMUST00000084296	chr4	124918465	124936917	0.5	-	Cdca8	protein_coding	0.0162827	0.023736	0.0693924	0.0190673	0.0104425	0.0193665	0.00365921	0.996289	1		0.958382	1	1	0.19044	0.0168045	0.889936	0.468514	-1.09384	62	5.93954	0.0805195	70	6.14975	0.0909091	17	0.41686	0.0214581	5	0.0885205	0.00577636	0.274194	0.0701838	0.266495	0.0714286	0.0143942	0.06354	132	6.99994	0.171861	156	7.29462	0.202597
ENSMUST00000084721	chr13	100651343	100656059	0.5	+	Ak6	protein_coding	0.0219175	0.0199027	0.114027	0.0142036	0.0174751	0.0433198	0.00470933	0.996289	1		0.958382	1	1	0.194744	0.0220305	0.889936	2.072	1.05102	86	6.43592	0.186465	79	6.32193	0.170626	15	0.229805	0.0312491	3	0.0541533	0.00640432	0.174419	0.0357066	0.167587	0.0379747	0.00856594	0.0375342	42	5.22907	0.0899928	30	4.9542	0.0647948
ENSMUST00000084771	chr10	128059011	128076978	0.5	+	Ptges3	protein_coding	0.00293891	0.00329693	0.139595	0.00962737	0.0166433	0.00739215	0.000152853	0.713779	0.890489		0.958382	1	1	0.076201	0.00588641	0.889936	2.06122	1.0435	101	6.6668	0.0885188	101	6.67243	0.0885188	11	0.156268	0.00964067	17	0.21906	0.0142933	0.108911	0.0234398	0.108911	0.168317	0.0328306	0.161471	49	5.62246	0.0429448	48	5.61471	0.0420684
ENSMUST00000085635	chr1	191005847	191026158	0.5	-	Flvcr1	protein_coding	0.0108751	0.0115124	0.118204	0.0278286	0.00698767	0.140949	0.00143577	0.996289	1		0.958382	0.865193	1	0.138533	0.0178719	0.889936	2.83333	1.5025	23	4.36425	0.00892037	15	4	0.00590319	16	0.902841	0.0062762	5	0.444128	0.00175041	0.695652	0.206872	0.703581	0.333333	0.111032	0.29652	8	3.10505	0.00314837	6	2.80735	0.00236128
ENSMUST00000085912	chr1	172311771	172319841	0.5	+	Igsf8	protein_coding	0.00970473	0.0165342	0.0601621	0.0457092	0.010323	0.154834	0.0013796	0.996289	1		0.958382	1	1	0.138533	0.0192316	0.889936	0.475655	-1.07201	85	6.33891	0.162197	84	6.40939	0.16092	35	0.606306	0.0651435	49	0.737593	0.0937276	0.411765	0.0956483	0.401633	0.583333	0.11508	0.58245	178	7.34186	0.340996	124	6.96578	0.237548
ENSMUST00000085948	chr7	25757630	25788705	0.5	-	Axl	protein_coding	0.0580878	0.0854773	0.0606736	0.0112565	0.00818307	0.0119995	0.0242008	0.996289	1		0.958382	0.939516	1	0.307083	0.0260123	0.889936	0.43578	-1.19833	32	4.96329	0.0247203	29	4.90689	0.0226386	13	0.534303	0.00953958	12	0.663403	0.00925902	0.40625	0.107651	0.385901	0.413793	0.135198	0.408993	73	6.18779	0.0567265	70	6.14975	0.0546448
ENSMUST00000087315	chr17	35000987	35016322	0.5	+	Vars	protein_coding	0.0180156	0.0143605	0.0634013	0.0375738	0.015092	0.165729	0.00217852	0.996289	1		0.958382	1	1	0.155735	0.0229548	0.889936	0.390625	-1.35614	8	3.13077	0.0263713	7	3	0.0221519	5	0.6216	0.0131751	3	0.615335	0.00938354	0.625	0.198545	0.4996	0.428571	0.205112	0.4236	21	4.33427	0.0675105	18	4.24793	0.056962
ENSMUST00000087327	chr5	63909065	63968823	0.5	-	Rell1	protein_coding	0.00511593	0.00633628	0.115867	0.00640459	0.00254698	0.028983	0.000683147	0.928043	1		0.958382	0.612756	1	0.0987903	0.00739823	0.889936	2.76471	1.46713	47	5.53066	0.0152697	48	5.61471	0.0155945	16	0.494031	0.00504359	21	0.537546	0.00674347	0.340426	0.0893259	0.330302	0.4375	0.0957389	0.432425	17	3.96896	0.00552307	11	3.58496	0.00357375
ENSMUST00000087582	chr17	33646239	33685419	0.5	-	Hnrnpm	protein_coding	0.0108995	0.00885777	0.119979	0.0066326	0.0114717	0.00256957	0.00173878	0.996289	1		0.958382	1	1	0.146385	0.00875344	0.889936	2.00787	1.00567	425	8.7137	0.839921	472	8.8857	0.932806	85	0.308491	0.167775	6	0.0180122	0.0117202	0.2	0.035403	0.199751	0.0127119	0.0020271	0.0125644	212	7.72117	0.418314	208	7.70736	0.411067
ENSMUST00000089616	chr11	120346382	120346977	0.5	-	Actg1	protein_coding	0.0706866	0.0872696	0.0845714	0.0306099	0.00870561	0.0395659	0.0314039	0.996289	1		0.958382	0.98754	1	0.321749	0.0403034	0.889936	0.498814	-1.00343	561	9.10659	2.18158	618	9.2738	2.40467	127	0.350405	0.490972	45	0.101231	0.173066	0.226381	0.0384782	0.225053	0.0728155	0.0109158	0.0719709	1124	10.0205	4.37354	914	9.83763	3.55642
ENSMUST00000092162	chr10	117287797	117292868	0.5	-	Lyz1	protein_coding	0.00400982	0.00660383	0.067354	0.0141169	0.00597248	0.012459	0.000466724	0.861392	1		0.958382	0.780294	1	0.0852887	0.0070602	0.889936	0.457143	-1.12928	112	6.78975	0.108213	115	6.85798	0.111111	28	0.368086	0.0266884	35	0.386899	0.0329467	0.25	0.0542121	0.246629	0.304348	0.0564159	0.29652	245	7.87231	0.236715	284	8.15482	0.274396
ENSMUST00000093444	chr8	71708387	71721307	0.5	-	Fcho1	protein_coding	0.00426427	0.004512	0.0595619	0.0217497	0.00258765	0.107353	0.000413428	0.887718	0.983137		0.958382	0.612756	1	0.0829992	0.00836361	0.889936	0.30303	-1.72247	7	2.87645	0.00993542	5	2.58496	0.00745156	3	0.504875	0.00430216	0	0	0	0.428571	0.17552	0.433013	0	0	0	22	4.30148	0.0327869	16	4.08746	0.023845
ENSMUST00000094700	chr5	73021211	73148136	0.5	-	Fryl	protein_coding	0.0251617	0.027508	0.115348	0.13304	0.00581148	0.0856845	0.0070111	0.996289	1		0.958382	0.772678	1	0.212912	0.0323505	0.889936	2.23767	1.162	166	7.0354	0.154441	148	7.21917	0.137419	128	1.30937	0.118377	147	1.51819	0.136284	0.771084	0.186111	0.766488	0.993243	0.2103	0.991739	74	6.23519	0.0690189	74	6.22882	0.0687094
ENSMUST00000096251	chr19	8888853	8890881	0.5	+	1810009A15Rik	protein_coding	0.00733541	0.00363949	0.120063	0.00841986	0.0038322	0.0851316	0.000454649	0.996289	0.902336		0.958382	0.633675	1	0.08444	0.00877403	0.889936	3.09091	1.62803	23	4.47262	0.0371585	18	4.24793	0.0295082	11	0.616478	0.0176816	5	0.367577	0.00729148	0.478261	0.137834	0.475844	0.277778	0.086531	0.2471	7	3.02561	0.0120219	8	3.16993	0.0131148
ENSMUST00000097342	chr17	34898954	34914044	0.5	+	Ehmt2	protein_coding	0.0210669	0.0312277	0.0632535	0.0709743	0.0192764	0.082943	0.00398405	0.996289	1		0.958382	1	1	0.192429	0.0293616	0.889936	0.497059	-1.00851	56	5.79561	0.119098	54	5.78136	0.114165	18	0.445359	0.0372437	21	0.628337	0.0438825	0.321429	0.0768441	0.312715	0.388889	0.108683	0.384378	113	6.70081	0.239605	105	6.72792	0.221987
ENSMUST00000097949	chr4	102589723	102605861	0.5	+	Pde4b	protein_coding	0.0163745	0.00991978	0.118967	0.0241826	0.0105805	0.101386	0.0014981	0.996289	1		0.958382	1	1	0.138533	0.018533	0.889936	2.52941	1.3388	29	4.77209	0.0371812	33	5.08746	0.0428016	14	0.758404	0.0169276	9	0.347618	0.0115377	0.482759	0.158925	0.455274	0.272727	0.0683284	0.269564	11	3.52075	0.0146995	11	3.58496	0.0142672
ENSMUST00000097950	chr4	102570095	102605847	0.5	+	Pde4b	protein_coding	0.0163745	0.00992514	0.118967	0.0241826	0.0105805	0.101386	0.0014981	0.996289	1		0.958382	1	1	0.138533	0.0185345	0.889936	2.52941	1.3388	29	4.77209	0.0378688	33	5.08746	0.0435931	14	0.758404	0.0172407	9	0.347618	0.0117511	0.482759	0.158925	0.455274	0.272727	0.0683284	0.269564	11	3.52075	0.0149714	11	3.58496	0.014531
ENSMUST00000098106	chr4	43406435	43427088	0.5	+	Rusc2	protein_coding	0.00124804	0.00106794	0.0874804	0.00619077	0.00197927	0.0400745	9.01315e-05	0.563714	0.616567		0.958382	0.604762	1	0.0594226	0.00339143	0.889936	0.307692	-1.70044	8	3.09513	0.0116279	7	3	0.0101744	4	0.563791	0.00524063	3	0.615335	0.00430988	0.5	0.182154	0.450694	0.428571	0.205112	0.4236	26	4.69158	0.0377907	28	4.85798	0.0406977
ENSMUST00000098683	chr7	24903051	24926589	0.5	+	Arhgef1	protein_coding	0.00810602	0.0126085	0.0607806	0.0668035	0.00502307	0.075556	0.00152106	0.996289	1		0.958382	0.72639	1	0.138533	0.015742	0.889936	0.405405	-1.30256	25	4.68146	0.042517	23	4.58496	0.0391156	6	0.28291	0.00899915	3	0.186112	0.00504286	0.24	0.0604319	0.21166	0.130435	0.0405918	0.128922	62	5.73489	0.104875	56	5.83289	0.0952381
ENSMUST00000100134	chr11	120784275	120789097	0.5	+	Gps1	protein_coding	0.00255649	0.00398859	0.0591798	0.0156717	0.0029268	0.0392841	0.000219861	0.669321	0.93335		0.958382	0.617674	1	0.0767442	0.00586622	0.889936	0.384615	-1.37851	25	4.64769	0.0375375	24	4.64386	0.036036	9	0.47969	0.0128288	11	0.70265	0.0155829	0.36	0.103211	0.34176	0.458333	0.151308	0.432425	65	5.93304	0.0975976	50	5.67243	0.0750751
ENSMUST00000100185	chr11	118000795	118023925	0.5	+	Pgs1	protein_coding	0.0378125	0.0385801	0.073799	0.0925798	0.0442781	0.196971	0.00660023	0.996289	1		0.958382	1	1	0.210496	0.0478428	0.889936	0.5	-1	17	4.13823	0.0182599	19	4.32193	0.0204082	5	0.380766	0.00468195	2	0.104359	0.00159248	0.294118	0.0920119	0.256406	0.105263	0.0241464	0.0780316	34	5.01045	0.0365199	25	4.70044	0.0268528
ENSMUST00000102645	chr2	84678402	84688215	0.5	+	Med19	protein_coding	0.0314935	0.0356971	0.108575	0.0325356	0.0308319	0.128323	0.00587201	0.996289	1		0.958382	1	1	0.204414	0.0368497	0.889936	2.09804	1.06904	36	5.15094	0.0233115	38	5.2854	0.0248366	11	0.455006	0.00698868	11	0.353096	0.00678314	0.305556	0.0883346	0.299795	0.289474	0.0668058	0.273111	17	3.94509	0.0111111	17	4.16993	0.0111111
ENSMUST00000102864	chr11	23736847	23770970	0.5	-	Rel	protein_coding	0.0190776	0.0203217	0.116044	0.0206654	0.0149161	0.0441343	0.00318847	0.996289	1		0.958382	1	1	0.179101	0.021242	0.889936	2.02857	1.02046	166	7.31849	0.0292336	187	7.55459	0.0329981	56	0.540192	0.00973788	30	0.216238	0.0052324	0.337349	0.0738119	0.333106	0.160428	0.0286235	0.158567	82	6.21807	0.0144109	55	5.80735	0.00970531
ENSMUST00000102919	chr2	25428703	25448540	0.5	+	Abca2	protein_coding	0.0323328	0.0386793	0.0629691	0.0320799	0.02284	0.0784544	0.00682329	0.996289	1		0.958382	1	1	0.211752	0.0315168	0.889936	0.470588	-1.08746	21	4.44158	0.0233662	18	4.24793	0.0197152	7	0.404853	0.0072928	2	0.115647	0.00162388	0.333333	0.0911506	0.312109	0.111111	0.0272242	0.0823667	45	5.48569	0.0496532	41	5.39232	0.0449069
ENSMUST00000103410	chr6	70726435	70726966	0.5	+	Igkc	IG_C_gene	5.88989e-06	2.30151e-05	0.041772	0.000357371	0.00017593	9.06934e-07	1.78736e-07	0.0278945	0.108999		0.846255	0.111094	0.017181	0.000846492	3.44605e-05	0.163205	0.337017	-1.56911	81	6.33661	0.389155	85	6.42626	0.406699	19	0.346395	0.0898112	20	0.301104	0.0922191	0.234568	0.0546657	0.230785	0.235294	0.0468552	0.226751	241	7.91875	1.1547	233	7.87036	1.11483
ENSMUST00000105906	chr4	133292482	133339271	0.5	-	Wdtc1	protein_coding	0.0196498	0.0223031	0.0684431	0.018386	0.0206738	0.0559545	0.00225179	0.996289	1		0.958382	1	1	0.15772	0.0203324	0.889936	0.44086	-1.18161	14	3.84896	0.00656105	15	4	0.00720115	4	0.340168	0.00154323	2	0.129672	0.000711762	0.285714	0.0883792	0.235211	0.133333	0.0324181	0.09884	31	4.99812	0.0148824	31	5	0.0148824
ENSMUST00000106240	chr7	128062683	128117531	0.5	+	Itgam	protein_coding	0.000584614	0.0009474	0.0776429	0.000954578	5.14912e-05	0.00308351	0.00023929	0.387182	0.616567		0.958382	0.0424109	1	0.0767442	0.00106555	0.889936	3.375	1.75489	162	7.27736	0.401985	126	6.98868	0.312655	66	0.54047	0.163395	6	0.0684519	0.0147156	0.407407	0.0742674	0.406471	0.047619	0.00979468	0.0470667	48	5.49991	0.119107	35	5.16993	0.0868486
ENSMUST00000106393	chr4	118359999	118362744	0.5	+	Hyi	polymorphic_pseudogene	4.77714e-05	8.26247e-05	0.0865329	0.00372054	1.15669e-06	0.011137	5.80654e-05	0.113123	0.195655		0.958382	0.0040947	1	0.0594226	0.000370067	0.87632	0.256524	-1.96283	174	7.40516	0.204796	165	7.37504	0.194575	53	0.43232	0.0619562	58	0.57281	0.0681856	0.304598	0.0583809	0.302527	0.351515	0.0776687	0.350433	677	9.12586	0.798349	677	9.40514	0.798349
ENSMUST00000106400	chr3	126597097	126843703	0.5	+	Camk2d	protein_coding	0.0337985	0.0365068	0.108624	0.0787073	0.0205408	0.374192	0.00645962	0.996289	1		0.958382	1	1	0.210496	0.0472238	0.889936	2.12162	1.08517	52	5.53259	0.0439407	35	5.16993	0.0293871	37	0.911741	0.0304397	11	0.462488	0.00871385	0.711538	0.164795	0.692747	0.314286	0.0894574	0.29652	25	4.60683	0.0207109	22	4.52356	0.0184719
ENSMUST00000106401	chr3	126597414	126844327	0.5	+	Camk2d	protein_coding	0.0335249	0.0362272	0.108433	0.0741712	0.0202885	0.137352	0.00616304	0.996289	1		0.958382	1	1	0.20886	0.0401352	0.889936	2.11688	1.08194	54	5.5974	0.0299357	38	5.2854	0.0209366	37	0.888588	0.0200352	14	0.561181	0.00735174	0.685185	0.15875	0.669274	0.368421	0.106176	0.351142	26	4.65975	0.0141414	24	4.64386	0.0132231
ENSMUST00000106513	chr4	115839233	115879250	0.5	+	Mknk1	protein_coding	0.0233735	0.0370115	0.0596414	0.0341784	0.0383248	0.103392	0.00520568	0.996289	1		0.958382	1	1	0.20105	0.0322616	0.889936	0.490385	-1.02801	17	4.15993	0.0129278	16	4.08746	0.0121673	3	0.205953	0.00201198	2	0.129672	0.00112745	0.176471	0.0495087	0.155632	0.125	0.0317244	0.0926625	35	5.14209	0.0263625	31	5	0.0235741
ENSMUST00000106848	chr7	104244493	104261742	0.5	+	Trim34a	protein_coding	0.0321397	0.0315135	0.114297	0.0363324	0.0131455	0.0931321	0.00294985	0.996289	1		0.958382	1	1	0.172097	0.0284778	0.889936	2.26984	1.18259	48	5.5039	0.0881084	46	5.55459	0.0850277	22	0.67263	0.0398307	29	0.882382	0.0520691	0.458333	0.12221	0.452064	0.630435	0.158856	0.612378	21	4.37374	0.038817	17	4.16993	0.0314233
ENSMUST00000106904	chr4	102421518	102605536	0.5	+	Pde4b	protein_coding	0.0163745	0.00992541	0.118967	0.0241826	0.0105805	0.101386	0.0014981	0.996289	1		0.958382	1	1	0.138533	0.0185345	0.889936	2.52941	1.3388	29	4.77209	0.064275	33	5.08746	0.073991	14	0.758404	0.0292627	9	0.347618	0.0199453	0.482759	0.158925	0.455274	0.272727	0.0683284	0.269564	11	3.52075	0.0254111	11	3.58496	0.0246637
ENSMUST00000106911	chr4	102087543	102605833	0.5	+	Pde4b	protein_coding	0.0163745	0.00992568	0.118967	0.0241826	0.0105805	0.101386	0.0014981	0.996289	1		0.958382	1	1	0.138533	0.0185346	0.889936	2.52941	1.3388	29	4.77209	0.0385823	33	5.08746	0.0444145	14	0.758404	0.0175655	9	0.347618	0.0119725	0.482759	0.158925	0.455274	0.272727	0.0683284	0.269564	11	3.52075	0.0152535	11	3.58496	0.0148048
ENSMUST00000107373	chr3	90213695	90226385	0.5	+	Rab13	protein_coding	0.0316399	0.0333584	0.0645965	0.062927	0.0353302	0.197739	0.00625085	0.996289	1		0.958382	1	1	0.209005	0.0407737	0.889936	0.458333	-1.12553	11	3.54795	0.0104662	9	3.32193	0.00856327	4	0.391485	0.00329601	0	0	0	0.363636	0.110341	0.314918	0	0	0	24	4.53392	0.0228354	23	4.58496	0.0218839
ENSMUST00000108068	chr4	41194313	41275144	0.5	-	Ubap2	protein_coding	0.00156223	0.000875248	0.0834644	0.00431093	0.00293448	0.0362096	0.00013797	0.591897	0.616567		0.958382	0.617674	1	0.0726029	0.00355758	0.889936	0.314286	-1.66985	7	3.04907	0.0067464	8	3.16993	0.00735971	2	0.20933	0.00106228	0	0	0	0.285714	0.0686537	0.157459	0	0	0	23	4.57523	0.0214658	22	4.52356	0.0202392
ENSMUST00000108192	chr7	30232332	30233386	0.5	+	Polr2i	protein_coding	0.000792169	0.0023964	0.0589684	0.0429658	0.000112077	0.164913	0.000252728	0.428767	0.881081		0.958382	0.0732134	1	0.0767442	0.00418456	0.889936	0.260563	-1.94029	12	3.66478	0.0428241	14	3.90689	0.0486111	5	0.582757	0.0164091	3	0.267716	0.0102958	0.416667	0.159015	0.383174	0.214286	0.0685242	0.2118	47	5.09926	0.164352	19	4.32193	0.0659722
ENSMUST00000108193	chr7	30232332	30233385	0.5	+	Polr2i	protein_coding	0.000370648	0.00129817	0.0743402	0.0308524	4.31582e-05	0.0609015	0.000159135	0.352217	0.723311		0.958382	0.0387651	1	0.0767442	0.0024022	0.889936	0.261468	-1.93529	19	4.22281	0.0541311	14	3.90689	0.039886	10	0.635348	0.0271778	2	0.147572	0.00422393	0.526316	0.150456	0.502073	0.142857	0.0377721	0.1059	73	5.74993	0.207028	43	5.45943	0.122507
ENSMUST00000108615	chr7	3836812	3845051	0.5	-	Pira2	protein_coding	0.0152331	0.0209244	0.0635851	0.0593411	0.0144955	0.150236	0.00219302	0.996289	1		0.958382	1	1	0.156182	0.024784	0.889936	0.417582	-1.25987	13	3.74911	0.00772358	12	3.70044	0.00731707	4	0.316832	0.00186284	3	0.357319	0.00180805	0.307692	0.0845086	0.241188	0.25	0.0965611	0.2471	30	4.79838	0.0184959	20	4.39232	0.0121951
ENSMUST00000108707	chr5	125387659	125389186	0.5	-	Ubc	protein_coding	0.0358705	0.0450183	0.0603442	0.02234	0.0129329	0.0299649	0.00779401	0.996289	1		0.958382	1	1	0.220846	0.0252673	0.889936	0.480676	-1.05686	66	6.05213	0.266399	63	6	0.253012	15	0.300254	0.0574077	14	0.324156	0.053588	0.227273	0.0496112	0.215495	0.222222	0.054026	0.2118	138	7.05647	0.554217	129	7.02237	0.518072
ENSMUST00000109367	chr2	164354070	164356507	0.5	-	Slpi	protein_coding	0.00270027	0.00525259	0.0726776	0.0180069	0.00176535	0.027077	0.000372415	0.673078	1		0.958382	0.601022	1	0.0829992	0.00614384	0.889936	0.408602	-1.29123	101	6.63634	0.205128	86	6.44294	0.174089	31	0.411147	0.0627313	8	0.126601	0.0150061	0.306931	0.0619538	0.305815	0.0930233	0.0196496	0.0861977	248	7.80866	0.502024	229	7.84549	0.463563
ENSMUST00000110012	chr8	71677551	71688558	0.5	+	Jak3	protein_coding	0.0155128	0.021037	0.0603783	0.0303878	0.0099369	0.132334	0.0020125	0.996289	1		0.958382	1	1	0.149509	0.0206193	0.889936	0.422222	-1.24393	19	4.30529	0.0287879	20	4.39232	0.030303	4	0.272414	0.00546296	3	0.194583	0.00449273	0.210526	0.0632741	0.189766	0.15	0.0443008	0.14826	45	5.41141	0.0681818	32	5.04439	0.0484848
ENSMUST00000110013	chr8	71676296	71688556	0.5	+	Jak3	protein_coding	0.0155128	0.0210317	0.0603783	0.0303878	0.0099369	0.132334	0.0020125	0.996289	1		0.958382	1	1	0.149509	0.0206185	0.889936	0.422222	-1.24393	19	4.30529	0.0288754	20	4.39232	0.0303951	4	0.272414	0.00547956	3	0.194583	0.00450638	0.210526	0.0632741	0.189766	0.15	0.0443008	0.14826	45	5.41141	0.0683891	32	5.04439	0.0486322
ENSMUST00000110766	chr5	142866946	142895421	0.5	-	Fbxl18	protein_coding	0.00529079	0.0089599	0.0598472	0.0433884	0.0116285	0.0835985	0.0006608	0.928043	1		0.958382	1	1	0.0987903	0.0134366	0.889936	0.418182	-1.2578	15	4.01843	0.00270572	15	4	0.0026469	3	0.220864	0.000444082	3	0.285616	0.00052324	0.2	0.0549627	0.164127	0.2	0.0714039	0.19768	37	5.11707	0.00647021	43	5.45943	0.00758779
ENSMUST00000110878	chr5	139253511	139269329	0.5	+	Get4	protein_coding	0.0155315	0.0240319	0.0623164	0.17624	0.00574196	0.105155	0.00409161	0.996289	1		0.958382	0.771459	1	0.192429	0.0268755	0.889936	0.448529	-1.15673	81	6.36035	0.15979	78	6.30378	0.153242	7	0.114259	0.0130812	2	0.027248	0.00291277	0.0864198	0.0179643	0.0818647	0.025641	0.00432249	0.0190077	181	7.12628	0.356254	109	6.78136	0.214145
ENSMUST00000110929	chr5	138225904	138251875	0.5	+	Nxpe5	protein_coding	0.0153583	0.0235253	0.0613494	0.0298838	0.0244328	0.0694907	0.00280939	0.996289	1		0.958382	1	1	0.17058	0.0227557	0.889936	0.473684	-1.078	21	4.42226	0.04375	21	4.45943	0.04375	6	0.404959	0.0125	9	0.515831	0.0185325	0.285714	0.0915728	0.285714	0.428571	0.115672	0.4236	44	5.47074	0.0923611	44	5.49185	0.0916667
ENSMUST00000111307	chr5	129999599	130002881	0.5	-	Gusb	protein_coding	0.0172408	0.0258155	0.0634661	0.0929799	0.0254561	0.128927	0.0025856	0.996289	1		0.958382	1	1	0.165478	0.0300812	0.889936	0.471074	-1.08597	19	4.30827	0.0279001	17	4.16993	0.0249633	4	0.239622	0.00508679	0	0	0	0.210526	0.0556191	0.182321	0	0	0	40	5.22508	0.0592266	50	5.67243	0.0734214
ENSMUST00000111738	chr5	122237848	122264460	0.5	-	Tctn1	protein_coding	0.0213218	0.0251322	0.0626858	0.0359806	0.0145046	0.14625	0.00329451	0.996289	1		0.958382	1	1	0.180902	0.0261877	0.889936	0.375	-1.41504	7	2.9183	0.00171024	5	2.58496	0.0012216	4	0.57735	0.000846348	0	0	0	0.571429	0.197838	0.494872	0	0	0	19	4.15255	0.00456063	24	4.64386	0.00586367
ENSMUST00000112055	chr2	73093202	73212960	0.5	-	Ola1	protein_coding	0.0137498	0.0126187	0.118435	0.0261088	0.0109036	0.0526161	0.00232933	0.996289	1		0.958382	1	1	0.159303	0.0184107	0.889936	2.14744	1.10262	112	6.72652	0.170744	129	7.02237	0.197248	44	0.653624	0.0667608	23	0.233571	0.0340046	0.392857	0.0971712	0.390999	0.178295	0.033261	0.172395	52	5.55715	0.0795107	36	5.20945	0.0550459
ENSMUST00000112498	chr17	78200248	78376592	0.5	+	Crim1	protein_coding	0.0190368	0.0172865	0.109126	0.035312	0.0262214	0.106235	0.00230004	0.996289	1		0.958382	1	1	0.159142	0.0260428	0.889936	2.07143	1.05063	48	5.55701	0.0185256	50	5.67243	0.0191644	18	0.554188	0.00673033	23	0.551481	0.00852396	0.375	0.0997278	0.363298	0.46	0.0972214	0.44478	23	4.47156	0.0089434	25	4.70044	0.00958222
ENSMUST00000112850	chr2	39016261	39065488	0.5	-	Golga1	protein_coding	0.0232425	0.0161087	0.116729	0.0244607	0.0308474	0.182297	0.00410541	0.996289	1		0.958382	1	1	0.192429	0.0305226	0.889936	2.2963	1.19931	21	4.4084	0.00862189	18	4.24793	0.00750939	6	0.347697	0.00229769	2	0.115647	0.000618523	0.285714	0.0788715	0.266495	0.111111	0.0272242	0.0823667	9	3.26154	0.00375469	8	3.16993	0.00333751
ENSMUST00000112939	chr5	99960998	99978917	0.5	-	Hnrnpd	protein_coding	0.000438588	0.00195939	0.0813293	0.000883735	2.80703e-06	0.00390503	0.000287055	0.352217	0.875304		0.958382	0.0040947	1	0.0773178	0.000791351	0.889936	0.229282	-2.12481	28	4.55873	0.0449864	16	4.08746	0.0260163	23	1.06805	0.037162	5	0.415288	0.0072322	0.821429	0.234288	0.82607	0.3125	0.1016	0.277987	121	6.82089	0.196206	106	6.74147	0.172358
ENSMUST00000112944	chr1	93299211	93305863	0.5	-	Mterf4	protein_coding	0.0381696	0.0342142	0.11421	0.0336526	0.0478542	0.195965	0.00745379	0.996289	1		0.958382	1	1	0.217162	0.0445967	0.889936	2.02381	1.01707	28	4.84977	0.0117274	26	4.75489	0.0107616	7	0.322876	0.00281741	5	0.251931	0.00184098	0.25	0.0665756	0.240242	0.192308	0.0529835	0.171069	14	3.67872	0.0057947	13	3.80735	0.00538079
ENSMUST00000113149	chr9	87144306	87184045	0.5	+	Mrap2	protein_coding	0.0317424	0.0348414	0.108251	0.0261048	0.0231015	0.100208	0.00555599	0.996289	1		0.958382	1	1	0.20105	0.0327254	0.889936	2.12903	1.0902	44	5.45986	0.0300752	41	5.39232	0.0280246	12	0.369015	0.00805866	11	0.389975	0.00709378	0.272727	0.0675868	0.267951	0.268293	0.0723204	0.253127	21	4.1534	0.0141262	22	4.52356	0.0150376
ENSMUST00000113193	chrX	134804147	134809221	0.5	-	Armcx2	protein_coding	0.00133906	0.00333745	0.100543	0.000229161	4.50186e-05	0.00126178	0.00197792	0.563714	0.890489		0.620176	0.0387651	1	0.148712	0.00141873	0.889936	0.216981	-2.20436	8	3.09974	0.0121693	8	3.16993	0.0126984	2	0.26437	0.00242464	2	0.22536	0.00235333	0.25	0.0852878	0.199242	0.25	0.0710931	0.185325	35	5.1652	0.0560847	34	5.12928	0.0539683
ENSMUST00000113266	chr9	80217629	80311729	0.5	+	Myo6	protein_coding	0.0463841	0.0455381	0.108254	0.0298267	0.036186	0.148282	0.00972701	0.996289	1		0.958382	1	1	0.239971	0.044689	0.889936	2.09091	1.06413	31	4.9724	0.00746693	33	5.08746	0.00803506	5	0.236447	0.00120109	2	0.0620026	0.000360993	0.16129	0.0475519	0.160855	0.0606061	0.0121873	0.0449273	15	3.76411	0.00357114	18	4.24793	0.00438276
ENSMUST00000113268	chr9	80165040	80311728	0.5	+	Myo6	protein_coding	0.0463841	0.0455369	0.108254	0.0298267	0.036186	0.148282	0.00972701	0.996289	1		0.958382	1	1	0.239971	0.0446888	0.889936	2.09091	1.06413	31	4.9724	0.00746874	33	5.08746	0.00803702	5	0.236447	0.00120138	2	0.0620026	0.000361081	0.16129	0.0475519	0.160855	0.0606061	0.0121873	0.0449273	15	3.76411	0.00357201	18	4.24793	0.00438383
ENSMUST00000113711	chr2	30031546	30048881	0.5	-	Wdr34	protein_coding	0.0122203	0.0169335	0.0590704	0.0188966	0.00924246	0.0464065	0.00113554	0.996289	1		0.958382	1	1	0.138089	0.0141307	0.889936	0.408696	-1.2909	16	4.00211	0.0358505	16	4.08746	0.0366133	6	0.505434	0.0126031	8	0.551481	0.0169634	0.375	0.126292	0.351547	0.5	0.13492	0.463313	38	5.24828	0.0877193	43	5.45943	0.0983982
ENSMUST00000114033	chr17	34898469	34914051	0.5	+	Ehmt2	protein_coding	0.0210669	0.0312175	0.0632535	0.0709743	0.0192764	0.082943	0.00398405	0.996289	1		0.958382	1	1	0.192429	0.0293602	0.889936	0.497059	-1.00851	56	5.79561	0.117361	54	5.78136	0.1125	18	0.445359	0.0367006	21	0.628337	0.0432425	0.321429	0.0768441	0.312715	0.388889	0.108683	0.384378	113	6.70081	0.236111	105	6.72792	0.21875
ENSMUST00000115160	chr6	30481228	30509783	0.5	-	Tmem209	protein_coding	0.00707186	0.00896769	0.0592587	0.0241895	0.0169412	0.0573191	0.000707175	0.996289	1		0.958382	1	1	0.10149	0.0129904	0.889936	0.451128	-1.14839	20	4.37455	0.0102459	20	4.39232	0.0102459	4	0.278622	0.00204918	6	0.372931	0.00303811	0.2	0.0636917	0.2	0.3	0.0849054	0.29652	44	5.45817	0.0227117	44	5.49185	0.022541
ENSMUST00000115542	chr6	7675169	7692871	0.5	-	Asns	protein_coding	0.0513058	0.0481798	0.0605916	0.0297426	0.043683	0.196161	0.0115077	0.996289	1		0.958382	1	1	0.248861	0.046052	0.889936	0.457627	-1.12776	9	3.29012	0.0227848	8	3.16993	0.0202532	3	0.365362	0.0066981	2	0.251931	0.00375342	0.333333	0.111048	0.293972	0.25	0.0794753	0.185325	20	4.36193	0.049789	20	4.39232	0.0506329
ENSMUST00000115824	chr16	10545339	10744878	0.5	+	Clec16a	protein_coding	0.00145511	0.00227964	0.0888785	0.00623769	0.000970171	0.0363898	9.98412e-05	0.574284	0.881081		0.958382	0.399542	1	0.0594226	0.00350374	0.889936	0.298969	-1.74193	10	3.34539	0.00306101	9	3.32193	0.00284991	5	0.550143	0.00127975	5	0.762906	0.00140842	0.5	0.164448	0.418081	0.555556	0.229658	0.4942	32	4.94921	0.0102385	26	4.75489	0.00823306
ENSMUST00000116305	chr11	120784305	120789102	0.5	+	Gps1	protein_coding	0.00261453	0.00408932	0.0591798	0.0156717	0.0029268	0.0392841	0.000219861	0.669321	0.93335		0.958382	0.617674	1	0.0767442	0.00590608	0.889936	0.384615	-1.37851	25	4.64769	0.0411862	24	4.64386	0.0395387	9	0.47969	0.0140758	11	0.70265	0.0170975	0.36	0.103211	0.34176	0.458333	0.151308	0.432425	65	5.93304	0.107084	50	5.67243	0.0823723
ENSMUST00000117095	chr7	27532000	27553212	0.5	-	Pld3	protein_coding	0.00228222	0.00297972	0.0747398	0.0236808	0.00368728	0.0356521	0.000259271	0.669321	0.890489		0.958382	0.633675	1	0.0767442	0.00633667	0.889936	0.446774	-1.16238	185	7.53285	0.337599	180	7.49985	0.329068	17	0.126355	0.0301692	14	0.109091	0.0243938	0.0918919	0.0167738	0.0893639	0.0777778	0.0145458	0.07413	413	8.54694	0.755637	335	8.39232	0.612431
ENSMUST00000117419	chr7	24904407	24926592	0.5	+	Arhgef1	protein_coding	0.00810602	0.0126089	0.0607806	0.0668035	0.00502307	0.075556	0.00152106	0.996289	1		0.958382	0.72639	1	0.138533	0.0157421	0.889936	0.405405	-1.30256	25	4.68146	0.0423012	23	4.58496	0.0389171	6	0.28291	0.00895347	3	0.186112	0.00501726	0.24	0.0604319	0.21166	0.130435	0.0405918	0.128922	62	5.73489	0.104343	56	5.83289	0.0947547
ENSMUST00000117611	chr7	27532000	27553218	0.5	-	Pld3	protein_coding	0.00228222	0.0029787	0.0747398	0.0236808	0.00368728	0.0356521	0.000259271	0.669321	0.890489		0.958382	0.633675	1	0.0767442	0.00633636	0.889936	0.446774	-1.16238	185	7.53285	0.337599	180	7.49985	0.329068	17	0.126355	0.0301692	14	0.109091	0.0243938	0.0918919	0.0167738	0.0893639	0.0777778	0.0145458	0.07413	413	8.54694	0.755637	335	8.39232	0.612431
ENSMUST00000117643	chr8	123242358	123254176	0.5	-	Vps9d1	protein_coding	0.0185731	0.0260861	0.0612383	0.0393165	0.0289754	0.195833	0.00501257	0.996289	1		0.958382	1	1	0.199738	0.0318406	0.889936	0.411765	-1.28011	7	2.96896	0.00539707	7	3	0.00539707	2	0.369462	0.00154202	3	0.477291	0.0022862	0.285714	0.124441	0.285714	0.428571	0.159097	0.4236	17	4.07927	0.0131072	20	4.39232	0.0154202
ENSMUST00000117796	chr7	24902912	24926592	0.5	+	Arhgef1	protein_coding	0.00810602	0.0126145	0.0607806	0.0668035	0.00502307	0.075556	0.00152106	0.996289	1		0.958382	0.72639	1	0.138533	0.0157431	0.889936	0.405405	-1.30256	25	4.68146	0.0423012	23	4.58496	0.0389171	6	0.28291	0.00895347	3	0.186112	0.00501726	0.24	0.0604319	0.21166	0.130435	0.0405918	0.128922	62	5.73489	0.104343	56	5.83289	0.0947547
ENSMUST00000118091	chr6	138141586	138156612	0.5	+	Mgst1	protein_coding	0.0430985	0.062171	0.0645977	0.134997	0.0168164	0.120691	0.0133418	0.996289	1		0.958382	1	1	0.263915	0.0485163	0.889936	0.484642	-1.04501	47	5.58238	0.0979986	49	5.64386	0.101449	8	0.235804	0.0158129	8	0.203863	0.0153478	0.170213	0.0422408	0.161358	0.163265	0.0361212	0.151286	98	6.37782	0.202208	70	6.14975	0.144928
ENSMUST00000118193	chr15	5185525	5218336	0.5	+	Ttc33	protein_coding	0.0237624	0.0196671	0.11432	0.0257112	0.0397407	0.212203	0.00433194	0.996289	1		0.958382	1	1	0.194744	0.0337792	0.889936	2.15625	1.10852	23	4.57929	0.0212569	22	4.52356	0.0203327	3	0.155413	0.00244524	2	0.0950796	0.00137024	0.130435	0.0339381	0.115033	0.0909091	0.0210188	0.0673909	11	3.32576	0.00985829	7	3	0.0064695
ENSMUST00000118580	chr5	121817290	121836817	0.5	-	Sh2b3	protein_coding	0.00218938	0.001074	0.0832829	0.00372615	0.00550361	0.0290207	0.000232819	0.669321	0.616567		0.958382	0.757342	1	0.0767442	0.00429892	0.889936	2.82143	1.49643	26	4.76616	0.0360731	25	4.70044	0.0342466	4	0.16528	0.00440349	2	0.0838907	0.00203096	0.153846	0.0346778	0.122072	0.08	0.0178474	0.059304	9	3.36293	0.0127854	10	3.45943	0.0136986
ENSMUST00000119010	chrX	134804145	134807525	0.5	-	Armcx2	protein_coding	0.00133906	0.00333684	0.100543	0.000229161	4.50186e-05	0.00126178	0.00197792	0.563714	0.890489		0.620176	0.0387651	1	0.148712	0.00141869	0.889936	0.216981	-2.20436	8	3.09974	0.0121308	8	3.16993	0.0126582	2	0.26437	0.00241697	2	0.22536	0.00234589	0.25	0.0852878	0.199242	0.25	0.0710931	0.185325	35	5.1652	0.0559072	34	5.12928	0.0537975
ENSMUST00000119469	chr7	3838202	3845051	0.5	-	Pira2	protein_coding	0.0333643	0.034894	0.0787784	0.115911	0.0172966	0.194942	0.00552912	0.996289	1		0.958382	1	1	0.20105	0.0411026	0.889936	0.408451	-1.29177	10	3.32576	0.0386667	8	3.16993	0.032	5	0.611403	0.0189033	3	0.537546	0.0118608	0.5	0.183839	0.488877	0.375	0.169577	0.37065	24	4.31709	0.0946667	14	3.90689	0.056
ENSMUST00000119754	chr7	126370067	126377411	0.5	-	Spns1	protein_coding	0.00234149	0.00460795	0.0590491	0.0337181	0.00450823	0.058044	0.000314102	0.669321	0.991966		0.958382	0.694341	1	0.0793379	0.00780577	0.889936	0.40107	-1.31808	25	4.6956	0.0451264	24	4.64386	0.0433213	3	0.143676	0.00477572	2	0.0873158	0.00267617	0.12	0.030598	0.10583	0.0833333	0.0188024	0.061775	62	5.82262	0.112515	54	5.78136	0.0974729
ENSMUST00000119827	chr10	69338324	69352903	0.5	-	Cdk1	protein_coding	0.0279588	0.039584	0.0635649	0.0548742	0.0235872	0.172925	0.00514907	0.996289	1		0.958382	1	1	0.20105	0.0361753	0.889936	0.434211	-1.20353	11	3.56275	0.0260047	10	3.45943	0.0236407	3	0.305862	0.00625473	2	0.203863	0.00350496	0.272727	0.0858499	0.240523	0.2	0.0589295	0.14826	25	4.60339	0.0598897	18	4.24793	0.0425532
ENSMUST00000119846	chr7	126370067	126377411	0.5	-	Spns1	protein_coding	0.00306419	0.00595683	0.0594241	0.0387458	0.00559691	0.061149	0.000429367	0.7256	1		0.958382	0.757342	1	0.0829992	0.00933464	0.889936	0.409836	-1.28688	25	4.6956	0.0499002	24	4.64386	0.0479042	3	0.143676	0.00528094	2	0.0873158	0.00295928	0.12	0.030598	0.10583	0.0833333	0.0188024	0.061775	61	5.79314	0.121756	54	5.78136	0.107784
ENSMUST00000120230	chr6	138141370	138156559	0.5	+	Mgst1	protein_coding	0.0430985	0.0621797	0.0645977	0.134997	0.0168164	0.120691	0.0133418	0.996289	1		0.958382	1	1	0.263915	0.0485173	0.889936	0.484642	-1.04501	47	5.58238	0.110078	49	5.64386	0.113953	8	0.235804	0.0177619	8	0.203863	0.0172395	0.170213	0.0422408	0.161358	0.163265	0.0361212	0.151286	98	6.37782	0.227132	70	6.14975	0.162791
ENSMUST00000120302	chr6	138140599	138156384	0.5	+	Mgst1	protein_coding	0.0425735	0.06262	0.0640001	0.122062	0.0144081	0.115789	0.0125843	0.996289	1		0.958382	1	1	0.259409	0.0460214	0.889936	0.47619	-1.07039	47	5.55771	0.183007	49	5.64386	0.192157	9	0.276953	0.0342623	8	0.203863	0.0290706	0.191489	0.0498321	0.187219	0.163265	0.0361212	0.151286	98	6.38839	0.384314	70	6.14975	0.27451
ENSMUST00000120355	chr7	128062679	128117090	0.5	+	Itgam	protein_coding	0.019842	0.0248401	0.111611	0.0777525	0.00789818	0.100856	0.00289044	0.996289	1		0.958382	0.9236	1	0.172097	0.0267684	0.889936	2.44444	1.28951	44	5.20944	0.115183	53	5.75489	0.138743	28	1.22417	0.0723101	20	0.461388	0.050455	0.636364	0.234991	0.627783	0.377358	0.0801732	0.363657	18	4.1155	0.0471204	13	3.80735	0.0340314
ENSMUST00000120939	chr6	138140528	138156605	0.5	+	Mgst1	protein_coding	0.0430356	0.0625174	0.064526	0.131062	0.0162974	0.120734	0.0126811	0.996289	1		0.958382	1	1	0.259991	0.0477709	0.889936	0.482993	-1.04993	47	5.58238	0.0637057	49	5.64386	0.0659489	8	0.235804	0.0102794	8	0.203863	0.00997712	0.170213	0.0422408	0.161358	0.163265	0.0361212	0.151286	98	6.38839	0.131898	70	6.14975	0.0942127
ENSMUST00000121430	chr4	103563402	103564529	0.5	+	Gm12715	processed_pseudogene	0.167565	0.0823732	0.132414	0.0156778	0.00370998	0.0244208	0.0311006	0.996289	1		0.958382	0.633675	1	0.321382	0.0361539	0.889936	0.465429	-1.10337	669	9.35178	2.68541	715	9.48382	2.87149	174	0.401521	0.69563	147	0.27701	0.589467	0.26009	0.0429352	0.259041	0.205594	0.0292087	0.205283	1437	10.3837	5.76975	1138	10.1536	4.57028
ENSMUST00000121924	chrX	12936872	12938128	0.5	+	AA414768	processed_pseudogene	0.017471	0.0242133	0.0595976	0.0150768	0.00415642	0.0547018	0.00316322	0.996289	1		0.958382	0.661675	1	0.178346	0.0160417	0.889936	0.36	-1.47393	12	3.63563	0.0481928	14	3.90689	0.0562249	5	0.552437	0.0175056	2	0.138044	0.00595422	0.416667	0.151951	0.363242	0.142857	0.0353335	0.1059	33	5.00094	0.133869	35	5.16993	0.140562
ENSMUST00000122292	chr16	62717037	62718450	0.5	+	Gm9816	processed_pseudogene	0.0146428	0.0231312	0.0631135	0.0587936	0.0190058	0.221583	0.00197583	0.996289	1		0.958382	1	1	0.148712	0.0269991	0.889936	0.491409	-1.025	48	5.5953	0.191432	51	5.70044	0.204819	7	0.206357	0.0267403	2	0.0407429	0.00595422	0.145833	0.0368804	0.139685	0.0392157	0.00714733	0.0290706	97	6.48881	0.389558	67	6.08746	0.269076
ENSMUST00000122426	chr5	121817010	121836104	0.5	-	Sh2b3	protein_coding	0.00218938	0.00107397	0.0832829	0.00372615	0.00550361	0.0290207	0.000232819	0.669321	0.616567		0.958382	0.757342	1	0.0767442	0.0042989	0.889936	2.82143	1.49643	26	4.76616	0.0260726	25	4.70044	0.0247525	4	0.16528	0.00318272	2	0.0838907	0.00146792	0.153846	0.0346778	0.122072	0.08	0.0178474	0.059304	9	3.36293	0.00924092	10	3.45943	0.00990099
ENSMUST00000123693	chr12	84285413	84314102	0.5	+	Ptgr2	protein_coding	0.0347007	0.0313666	0.108319	0.0503524	0.0254917	0.183245	0.00500031	0.996289	1		0.958382	1	1	0.199738	0.0390578	0.889936	2.25	1.16993	27	4.6847	0.0199704	20	4.39232	0.0147929	15	0.707805	0.0109457	5	0.329719	0.00328979	0.555556	0.151089	0.548098	0.25	0.0750672	0.22239	12	3.58524	0.00887574	12	3.70044	0.00887574
ENSMUST00000124008	chr9	72985619	73013931	0.5	+	Ccpg1	protein_coding	0.00882164	0.0120901	0.0632654	0.0702663	0.00931025	0.142042	0.00142567	0.996289	1		0.958382	1	1	0.138533	0.0190001	0.889936	0.385542	-1.37504	11	3.52075	0.00410256	11	3.58496	0.00423077	3	0.32353	0.000967927	3	0.329719	0.00114046	0.272727	0.0918925	0.235932	0.272727	0.0919728	0.269564	28	4.60459	0.010641	23	4.58496	0.00884615
ENSMUST00000124223	chr7	125707888	125874548	0.5	+	D430042O09Rik	protein_coding	0.00172745	0.00250142	0.0819558	0.00249983	0.000425257	0.00916496	0.000268758	0.61853	0.881081		0.958382	0.206566	1	0.0771417	0.00265393	0.889936	0.302632	-1.72437	15	4.00094	0.0118679	17	4.16993	0.0131579	4	0.362351	0.00293029	2	0.115647	0.00114752	0.266667	0.0905664	0.246909	0.117647	0.0277335	0.0872118	51	5.63038	0.0392157	44	5.49185	0.0340557
ENSMUST00000124463	chr2	39016779	39018406	0.5	-	Golga1	protein_coding	0.0258175	0.0200897	0.118958	0.0193809	0.0362862	0.202576	0.00601821	0.996289	1		0.958382	1	1	0.207022	0.0340347	0.889936	2.29167	1.1964	18	4.26643	0.0736278	17	4.16993	0.0682731	3	0.167147	0.0092747	0	0	0	0.166667	0.0391772	0.125967	0	0	0	8	3.10505	0.0321285	6	2.80735	0.0240964
ENSMUST00000125393	chr4	43401238	43427073	0.5	+	Rusc2	protein_coding	0.0175675	0.0160035	0.059422	0.0199691	0.0166614	0.144224	0.00249487	0.996289	1		0.958382	1	1	0.162794	0.0213166	0.889936	0.381818	-1.38904	7	2.95058	0.0281124	6	2.80735	0.0240964	3	0.454488	0.0106255	2	0.329719	0.00595422	0.428571	0.154033	0.377964	0.333333	0.117448	0.2471	18	4.2107	0.0736278	22	4.52356	0.0883534
ENSMUST00000125407	chr2	93696127	93822545	0.5	-	Ext2	protein_coding	0.0149771	0.0158255	0.0599931	0.0236902	0.0265577	0.0885905	0.00199294	0.996289	1		0.958382	1	1	0.149226	0.0206099	0.889936	0.456522	-1.13124	14	3.8629	0.0115512	13	3.80735	0.0107261	5	0.433923	0.003781	5	0.515831	0.0036698	0.357143	0.112331	0.327327	0.384615	0.135483	0.342138	31	4.98049	0.0253025	30	4.9542	0.0247525
ENSMUST00000125724	chr11	119262872	119264306	0.5	+	Ccdc40	protein_coding	0.0242565	0.0257474	0.116122	0.0355873	0.0361036	0.14381	0.004355	0.996289	1		0.958382	1	1	0.194744	0.0345155	0.889936	2.06	1.04264	34	5.11703	0.137885	35	5.16993	0.140562	9	0.3388	0.0322121	11	0.380049	0.0416795	0.264706	0.0662104	0.233616	0.314286	0.0735116	0.29652	17	4.09974	0.0669344	19	4.32193	0.0763052
ENSMUST00000126806	chr8	84713795	84800024	0.5	-	Nfix	protein_coding	0.0671385	0.0815901	0.109096	0.0265965	0.0122198	0.133777	0.0196899	0.996289	1		0.958382	1	1	0.295232	0.0470657	0.889936	2.425	1.27798	32	4.94241	0.129853	29	4.90689	0.116466	17	0.712913	0.0652945	17	0.976979	0.0654964	0.53125	0.144244	0.502835	0.586207	0.199103	0.562366	13	3.57739	0.0535475	8	3.16993	0.0321285
ENSMUST00000126810	chr7	126370067	126377411	0.5	-	Spns1	protein_coding	0.0076146	0.0128197	0.0627332	0.0813965	0.0100358	0.0927853	0.00119754	0.996289	1		0.958382	1	1	0.138533	0.0177533	0.889936	0.433735	-1.20511	24	4.6416	0.0963855	23	4.58496	0.0923695	2	0.0981062	0.00695603	0	0	0	0.0833333	0.0211363	0.0721688	0	0	0	55	5.61215	0.222222	52	5.72792	0.208835
ENSMUST00000127432	chr16	13834155	13845430	0.5	-	Pdxdc1	protein_coding	0.0289095	0.0147325	0.126141	0.0164401	0.0419212	0.239784	0.00844314	0.996289	1		0.958382	1	1	0.225595	0.0357724	0.889936	2.4375	1.2854	13	3.78475	0.0522088	13	3.80735	0.0522088	3	0.314625	0.0120482	5	0.415288	0.0178627	0.230769	0.0831297	0.230769	0.384615	0.109075	0.342138	5	2.65909	0.021419	5	2.58496	0.0200803
ENSMUST00000127648	chr7	19671584	19681423	0.5	-	Gm44805	protein_coding	0.000185702	0.000364183	0.0817667	0.00350857	0.000289964	0.0109751	1.28556e-05	0.27061	0.53242		0.958382	0.156945	1	0.0242473	0.000967542	0.889936	0.319703	-1.6452	29	4.8794	0.0672926	29	4.90689	0.0680751	5	0.223077	0.0105851	6	0.267716	0.0139211	0.172414	0.0457181	0.157299	0.206897	0.0545593	0.204497	90	6.40425	0.210485	69	6.12928	0.161972
ENSMUST00000128876	chr2	25199716	25211381	0.5	-	Nelfb	protein_coding	0.00571574	0.00817183	0.078264	0.0151319	0.012144	0.058854	0.000772025	0.984354	1		0.958382	1	1	0.108837	0.0117282	0.889936	0.410526	-1.28445	13	3.80029	0.0522088	12	3.70044	0.0481928	2	0.172951	0.00695603	0	0	0	0.153846	0.04551	0.133235	0	0	0	32	4.99679	0.127175	30	4.9542	0.120482
ENSMUST00000129163	chr2	32236685	32255001	0.5	+	Pomt1	protein_coding	0.0215118	0.0281435	0.0611958	0.0300377	0.0162321	0.0577978	0.00251321	0.996289	1		0.958382	1	1	0.162794	0.0221598	0.889936	0.464088	-1.10753	28	4.81793	0.11245	32	5.04439	0.128514	8	0.430088	0.0313665	2	0.0638537	0.00595422	0.285714	0.0892683	0.278937	0.0625	0.0126583	0.0463313	60	5.88339	0.242303	54	5.78136	0.216867
ENSMUST00000129204	chr4	40722922	40733900	0.5	+	Dnaja1	protein_coding	0.00581188	0.00469728	0.127746	0.0114655	0.00308067	0.0241844	0.00108141	0.991895	0.993657		0.958382	0.618072	1	0.138089	0.00850599	0.889936	2.26943	1.18233	438	8.68537	1.75904	402	8.65464	1.61446	192	0.635209	0.769294	201	0.87258	0.803819	0.438356	0.0731354	0.437338	0.5	0.100822	0.497888	193	7.43945	0.7751	148	7.21917	0.594378
ENSMUST00000129449	chr13	41606216	41641355	0.5	+	Tmem170b	protein_coding	0.0460624	0.0427673	0.123294	0.0408007	0.031492	0.1895	0.00808024	0.996289	1		0.958382	1	1	0.222521	0.0466092	0.889936	2.10204	1.07179	34	5.04008	0.00489218	31	5	0.00441721	17	0.668703	0.00231666	17	0.90095	0.00232382	0.5	0.132677	0.473544	0.548387	0.18019	0.526084	16	3.7664	0.00232735	8	3.16993	0.00113993
ENSMUST00000129522	chr17	28202115	28205886	0.5	+	Zfp523	protein_coding	0.0111904	0.0149612	0.0711822	0.0190391	0.00323	0.0860803	0.00136496	0.996289	1		0.958382	0.618072	1	0.138533	0.0136013	0.889936	0.306452	-1.70627	6	2.83062	0.00554097	5	2.58496	0.00437445	3	0.425487	0.00202047	0	0	0	0.5	0.150316	0.364642	0	0	0	21	4.26093	0.0180811	26	4.75489	0.0227472
ENSMUST00000131668	chr4	43414696	43427088	0.5	+	Rusc2	protein_coding	0.00124804	0.00106779	0.0874804	0.00619077	0.00197927	0.0400745	9.01315e-05	0.563714	0.616567		0.958382	0.604762	1	0.0594226	0.00339136	0.889936	0.307692	-1.70044	8	3.09513	0.00839454	7	3	0.00734523	4	0.563791	0.00378337	3	0.615335	0.00311144	0.5	0.182154	0.450694	0.428571	0.205112	0.4236	26	4.69158	0.0272823	28	4.85798	0.0293809
ENSMUST00000132428	chrX	56454885	56507843	0.5	+	Ints6l	protein_coding	0.0183239	0.0238733	0.0597419	0.0297984	0.0249864	0.181236	0.00401811	0.996289	1		0.958382	1	1	0.192429	0.0281965	0.889936	0.410714	-1.28379	8	3.09974	0.00804477	8	3.16993	0.00839454	2	0.26437	0.00160286	2	0.22536	0.00155572	0.25	0.0852878	0.199242	0.25	0.0710931	0.185325	19	4.23116	0.0195873	22	4.52356	0.023085
ENSMUST00000132676	chr11	117986292	118024011	0.5	+	Pgs1	protein_coding	0.0378125	0.0385791	0.073799	0.0925798	0.0442781	0.196971	0.00660023	0.996289	1		0.958382	1	1	0.210496	0.0478426	0.889936	0.5	-1	17	4.13823	0.0197216	19	4.32193	0.0220418	5	0.380766	0.00505673	2	0.104359	0.00171995	0.294118	0.0920119	0.256406	0.105263	0.0241464	0.0780316	34	5.01045	0.0394432	25	4.70044	0.0290023
ENSMUST00000132882	chr4	118361322	118362495	0.5	+	Hyi	polymorphic_pseudogene	3.72089e-05	7.40105e-05	0.104185	0.00426685	4.5278e-07	0.0124754	6.88547e-05	0.100698	0.195655		0.958382	0.00303677	1	0.0594226	0.000335266	0.87632	0.240872	-2.05366	147	7.16769	0.5917	140	7.13955	0.562249	46	0.440966	0.182514	51	0.5902	0.202443	0.312925	0.0615214	0.308457	0.364286	0.0826662	0.36006	612	8.93979	2.45649	605	9.24317	2.42972
ENSMUST00000133325	chr19	43500021	43515865	0.5	-	Got1	protein_coding	0.0348634	0.0398461	0.0643126	0.0459198	0.0418261	0.175528	0.00648457	0.996289	1		0.958382	1	1	0.210496	0.0410167	0.889936	0.481928	-1.05311	13	3.77995	0.0124146	15	4	0.0139665	5	0.535086	0.0044002	3	0.251931	0.00276089	0.384615	0.141559	0.354436	0.2	0.0629827	0.19768	28	4.79623	0.0257604	24	4.64386	0.0223464
ENSMUST00000133750	chr7	27448054	27459763	0.5	+	Blvrb	protein_coding	0.00446497	0.0062425	0.060179	0.078136	0.00134359	0.0955687	0.000635352	0.919396	1		0.958382	0.519448	1	0.0979659	0.0100961	0.889936	0.324786	-1.62244	13	3.74911	0.0404686	12	3.70044	0.0383387	4	0.316832	0.00976054	3	0.357319	0.00947348	0.307692	0.0845086	0.241188	0.25	0.0965611	0.2471	39	4.92575	0.124601	29	4.90689	0.0926518
ENSMUST00000133762	chr3	95291986	95296161	0.5	+	Mindy1	protein_coding	0.0260389	0.0405821	0.0715049	0.147457	0.0298659	0.165956	0.00588078	0.996289	1		0.958382	1	1	0.204414	0.0441071	0.889936	0.489209	-1.03148	23	4.55924	0.0910308	23	4.58496	0.0923695	3	0.155663	0.0101069	3	0.171207	0.0119084	0.130435	0.0341424	0.111027	0.130435	0.0373409	0.128922	46	5.35727	0.186078	40	5.35755	0.160643
ENSMUST00000134116	chr7	19671584	19673920	0.5	-	Apoc2	protein_coding	0.000185702	0.000364719	0.0817667	0.00350857	0.000289964	0.0109751	1.28556e-05	0.27061	0.53242		0.958382	0.156945	1	0.0242473	0.000967745	0.889936	0.319703	-1.6452	29	4.8794	0.0672926	29	4.90689	0.0680751	5	0.223077	0.0105851	6	0.267716	0.0139211	0.172414	0.0457181	0.157299	0.206897	0.0545593	0.204497	90	6.40425	0.210485	69	6.12928	0.161972
ENSMUST00000134141	chr2	32374209	32378299	0.5	+	Ciz1	protein_coding	0.0450742	0.0458757	0.139739	0.0223303	0.037507	0.185824	0.0094592	0.996289	1		0.958382	1	1	0.237221	0.0458412	0.889936	2.31818	1.21299	17	4.16529	0.0682731	18	4.24793	0.0722892	2	0.143141	0.00695603	0	0	0	0.117647	0.0343652	0.101885	0	0	0	7	3.05664	0.0294511	7	3	0.0281124
ENSMUST00000134228	chr17	28075406	28076355	0.5	-	4930526A20Rik	transcribed_processed_pseudogene	0.00764441	0.0145601	0.0595818	0.0385547	0.00371687	0.0488716	0.00148043	0.996289	1		0.958382	0.633675	1	0.138533	0.013171	0.889936	0.412541	-1.27739	42	5.31435	0.167336	39	5.32193	0.156627	20	0.666744	0.0768668	23	0.971625	0.0893133	0.47619	0.125461	0.459356	0.589744	0.18257	0.570231	101	6.50196	0.405622	98	6.62936	0.393574
ENSMUST00000135533	chr3	96871486	96876208	0.5	-	Gpr89	protein_coding	0.030949	0.0326554	0.0647721	0.0823553	0.0265318	0.20642	0.00522273	0.996289	1		0.958382	1	1	0.20105	0.0396551	0.889936	0.43662	-1.19555	10	3.49728	0.0414993	11	3.58496	0.0441767	2	0.151863	0.00463735	0	0	0	0.2	0.0434231	0.111745	0	0	0	24	4.44689	0.0950469	18	4.24793	0.0722892
ENSMUST00000136640	chr8	71708653	71725666	0.5	-	Fcho1	protein_coding	0.0192396	0.020983	0.0652972	0.0666634	0.0173965	0.168407	0.00264547	0.996289	1		0.958382	1	1	0.168174	0.0280375	0.889936	0.417722	-1.25939	11	3.52832	0.00500227	11	3.58496	0.00500227	4	0.5024	0.00181901	6	0.615335	0.00269686	0.363636	0.142391	0.363636	0.545455	0.171643	0.539127	26	4.59447	0.0119751	19	4.32193	0.00864029
ENSMUST00000137045	chrX	73777945	73778602	0.5	+	Srpk3	protein_coding	0.0123657	0.010658	0.0628757	0.0363847	0.0192033	0.178741	0.00225624	0.996289	1		0.958382	1	1	0.15772	0.0217934	0.889936	0.392857	-1.34792	7	3.02471	0.0294511	6	2.80735	0.0240964	3	0.376477	0.0092747	0	0	0	0.428571	0.124467	0.314918	0	0	0	19	4.19311	0.0749665	16	4.08746	0.064257
ENSMUST00000137566	chr2	156174689	156180156	0.5	-	Rbm39	protein_coding	0.0310512	0.027453	0.109436	0.0587232	0.0272143	0.141611	0.00415453	0.996289	1		0.958382	1	1	0.192429	0.0365842	0.889936	2.10526	1.074	40	5.2316	0.0682594	33	5.08746	0.056314	22	0.729462	0.0364805	15	0.745007	0.0253003	0.55	0.139434	0.534439	0.454545	0.14644	0.449273	19	4.29472	0.0324232	20	4.39232	0.0341297
ENSMUST00000138118	chr7	30232350	30233325	0.5	+	Polr2i	protein_coding	0.000571882	0.0018214	0.0610699	0.0380125	6.63542e-05	0.15111	0.000213743	0.387182	0.875304		0.958382	0.0523756	1	0.0767442	0.00339348	0.889936	0.25	-2	12	3.66478	0.0495315	14	3.90689	0.0562249	5	0.582757	0.0189792	3	0.267716	0.0119084	0.416667	0.159015	0.383174	0.214286	0.0685242	0.2118	49	5.14489	0.198126	20	4.39232	0.0803213
ENSMUST00000138141	chr7	126370067	126377411	0.5	-	Spns1	protein_coding	0.00243917	0.0050799	0.0592831	0.0356151	0.00513363	0.0602058	0.000298666	0.669321	1		0.958382	0.736754	1	0.0775059	0.0081629	0.889936	0.407407	-1.29546	26	4.73409	0.0163586	25	4.70044	0.0159337	3	0.110958	0.00132675	2	0.0838907	0.000944933	0.115385	0.0234381	0.0811039	0.08	0.0178474	0.059304	63	5.84206	0.040153	54	5.78136	0.0344168
ENSMUST00000138343	chr10	81367372	81378463	0.5	-	Fzr1	protein_coding	0.0406947	0.0510081	0.0671533	0.111952	0.0184005	0.158653	0.00775112	0.996289	1		0.958382	1	1	0.220808	0.0446378	0.889936	0.449153	-1.15472	18	4.21657	0.0709505	17	4.16993	0.0682731	3	0.157689	0.0083601	2	0.122258	0.00595422	0.166667	0.0373974	0.11783	0.117647	0.0293191	0.0872118	39	5.08833	0.157965	24	4.64386	0.0963855
ENSMUST00000138762	chr1	155844964	155973255	0.5	-	Cep350	protein_coding	0.0397718	0.0314711	0.111824	0.0260587	0.0346649	0.166144	0.00489381	0.996289	1		0.958382	1	1	0.198152	0.0374233	0.889936	2.12195	1.08539	29	4.90072	0.00753638	27	4.80735	0.00701663	4	0.16172	0.000900234	0	0	0	0.137931	0.0329993	0.119452	0	0	0	14	3.62345	0.00355163	11	3.58496	0.00285863
ENSMUST00000139145	chr2	30031912	30032505	0.5	-	Wdr34	protein_coding	0.0113824	0.0154328	0.0589239	0.0188496	0.00924246	0.0445993	0.000988338	0.996289	1		0.958382	1	1	0.131853	0.0134466	0.889936	0.408696	-1.2909	16	4.00722	0.0629183	17	4.16993	0.0682731	6	0.48726	0.0206088	5	0.329719	0.0178627	0.375	0.121595	0.327549	0.294118	0.0790707	0.261635	38	5.24896	0.153949	44	5.49185	0.176707
ENSMUST00000139362	chr9	106470995	106472018	0.5	-	Parp3	protein_coding	0.0358039	0.0520929	0.0642041	0.0507269	0.0411138	0.140703	0.00814789	0.996289	1		0.958382	1	1	0.223701	0.0433204	0.889936	0.5	-1	19	4.24406	0.0749665	17	4.16993	0.0682731	7	0.478096	0.0267403	6	0.537546	0.0238169	0.368421	0.112651	0.356696	0.352941	0.12891	0.348847	37	5.22234	0.149933	40	5.35755	0.160643
ENSMUST00000139528	chr1	172261641	172319841	0.5	+	Igsf8	protein_coding	0.00970473	0.0165396	0.0601621	0.0457092	0.010323	0.154834	0.0013796	0.996289	1		0.958382	1	1	0.138533	0.0192325	0.889936	0.475655	-1.07201	85	6.33891	0.162197	84	6.40939	0.16092	35	0.606306	0.0651435	49	0.737593	0.0937276	0.411765	0.0956483	0.401633	0.583333	0.11508	0.58245	178	7.34186	0.340996	124	6.96578	0.237548
ENSMUST00000139630	chrX	73777978	73778728	0.5	+	Srpk3	protein_coding	0.016004	0.0135489	0.0630598	0.0378859	0.0219631	0.211234	0.00287421	0.996289	1		0.958382	1	1	0.172097	0.025446	0.889936	0.4	-1.32193	7	3.02471	0.0294511	6	2.80735	0.0240964	3	0.376477	0.0092747	0	0	0	0.428571	0.124467	0.314918	0	0	0	18	4.1768	0.0736278	16	4.08746	0.064257
ENSMUST00000139812	chr2	144404078	144407676	0.5	+	Kat14	protein_coding	0.0366202	0.0319754	0.118338	0.0309506	0.0337055	0.248208	0.00834783	0.996289	1		0.958382	1	1	0.224405	0.0436002	0.889936	2.4	1.26303	16	4.00976	0.0297398	18	4.24793	0.0334572	7	0.604996	0.0116078	5	0.313576	0.00826729	0.4375	0.150881	0.390312	0.277778	0.0738186	0.2471	7	2.90475	0.0123916	6	2.80735	0.0111524
ENSMUST00000140097	chr6	7675470	7677385	0.5	-	Asns	protein_coding	0.0463893	0.0462596	0.0633084	0.0454291	0.0541995	0.187067	0.0114395	0.996289	1		0.958382	1	1	0.248235	0.0493793	0.889936	0.493151	-1.0199	12	3.66878	0.0481928	10	3.45943	0.0401606	4	0.362594	0.0139121	0	0	0	0.333333	0.0988324	0.288675	0	0	0	24	4.63657	0.0977242	26	4.75489	0.104418
ENSMUST00000140375	chr9	55208988	55224424	0.5	+	Fbxo22	protein_coding	0.0315366	0.0387162	0.0686477	0.0730874	0.0364132	0.197195	0.00809318	0.996289	1		0.958382	1	1	0.222521	0.0446897	0.889936	0.455882	-1.13327	10	3.39989	0.00643821	13	3.80735	0.00809969	5	0.705749	0.00287776	0	0	0	0.5	0.20758	0.446981	0	0	0	23	4.41957	0.0141225	26	4.75489	0.0161994
ENSMUST00000140768	chr9	104049584	104063063	0.5	-	Uba5	protein_coding	0.0345262	0.0412906	0.0635175	0.0962501	0.0256425	0.128839	0.00574417	0.996289	1		0.958382	1	1	0.201623	0.0400541	0.889936	0.470588	-1.08746	19	4.28078	0.0195873	17	4.16993	0.0178384	4	0.266634	0.00397265	2	0.122258	0.00155572	0.210526	0.0622863	0.202818	0.117647	0.0293191	0.0872118	40	5.19009	0.0416229	50	5.67243	0.0524659
ENSMUST00000140901	chr10	81366222	81378516	0.5	-	Fzr1	protein_coding	0.0122819	0.0171313	0.0633511	0.0663823	0.0200888	0.10269	0.0018401	0.996289	1		0.958382	1	1	0.148712	0.0229553	0.889936	0.479167	-1.0614	31	4.97888	0.0199653	31	5	0.0201823	4	0.162	0.00228638	5	0.191675	0.0028957	0.129032	0.0325374	0.114518	0.16129	0.038335	0.143477	64	5.88573	0.0416667	49	5.64386	0.031901
ENSMUST00000140932	chr6	138140571	138156742	0.5	+	Mgst1	protein_coding	0.0430985	0.0621784	0.0645977	0.134997	0.0168164	0.120691	0.0133418	0.996289	1		0.958382	1	1	0.263915	0.0485171	0.889936	0.484642	-1.04501	47	5.58238	0.0772159	49	5.64386	0.0799347	8	0.235804	0.0124594	8	0.203863	0.012093	0.170213	0.0422408	0.161358	0.163265	0.0361212	0.151286	98	6.37782	0.159326	70	6.14975	0.114192
ENSMUST00000141416	chr5	33843196	33895495	0.5	+	Nsd2	protein_coding	0.0156631	0.0151538	0.0593466	0.0256533	0.0174179	0.0958753	0.00168289	0.996289	1		0.958382	1	1	0.143795	0.0193495	0.889936	0.425287	-1.23349	12	3.72456	0.00395553	13	3.80735	0.00416934	3	0.234939	0.000667629	2	0.147572	0.000475497	0.25	0.0630783	0.168784	0.153846	0.0387596	0.114046	29	4.84053	0.00930083	27	4.80735	0.0086594
ENSMUST00000142352	chr7	19671579	19677941	0.5	-	Apoc2	protein_coding	0.000185702	0.000365365	0.0817667	0.00350857	0.000289964	0.0109751	1.28556e-05	0.27061	0.53242		0.958382	0.156945	1	0.0242473	0.00096799	0.889936	0.319703	-1.6452	29	4.8794	0.066512	29	4.90689	0.0672854	5	0.223077	0.0104623	6	0.267716	0.0137596	0.172414	0.0457181	0.157299	0.206897	0.0545593	0.204497	90	6.40425	0.208043	69	6.12928	0.160093
ENSMUST00000142597	chr7	17004753	17027809	0.5	-	Ppp5c	protein_coding	0.0172256	0.0228458	0.063921	0.0606783	0.0286538	0.113356	0.00232114	0.996289	1		0.958382	1	1	0.159303	0.0273706	0.889936	0.489933	-1.02934	24	4.62996	0.0402204	22	4.52356	0.0363636	7	0.3728	0.011251	5	0.298942	0.00735174	0.291667	0.0805191	0.279734	0.227273	0.0660856	0.202173	50	5.57633	0.0820937	47	5.58496	0.077686
ENSMUST00000142624	chrX	56505067	56507685	0.5	+	Ints6l	protein_coding	0.0182158	0.0237158	0.0597419	0.0297984	0.0249864	0.181236	0.00397726	0.996289	1		0.958382	1	1	0.192429	0.028105	0.889936	0.410714	-1.28379	8	3.09974	0.0104736	8	3.16993	0.010929	2	0.26437	0.00208678	2	0.22536	0.00202541	0.25	0.0852878	0.199242	0.25	0.0710931	0.185325	19	4.23116	0.0255009	22	4.52356	0.0300546
ENSMUST00000142964	chr11	32226505	32232022	0.5	+	Mpg	protein_coding	0.0167823	0.0084661	0.0604868	0.0167765	0.0219631	0.128935	0.00259707	0.996289	1		0.958382	1	1	0.165653	0.0194693	0.889936	0.4	-1.32193	7	3.02561	0.00623583	8	3.16993	0.00680272	3	0.389102	0.00177012	2	0.22536	0.00126071	0.428571	0.128603	0.283864	0.25	0.0710931	0.185325	18	4.24659	0.0155896	18	4.24793	0.0153061
ENSMUST00000143142	chrX	56483818	56507838	0.5	+	Ints6l	protein_coding	0.0183239	0.0238723	0.0597419	0.0297984	0.0249864	0.181236	0.00401811	0.996289	1		0.958382	1	1	0.192429	0.0281964	0.889936	0.410714	-1.28379	8	3.09974	0.00697604	8	3.16993	0.00727934	2	0.26437	0.00138992	2	0.22536	0.00134904	0.25	0.0852878	0.199242	0.25	0.0710931	0.185325	19	4.23116	0.0169851	22	4.52356	0.0200182
ENSMUST00000143189	chr14	122918978	122983217	0.5	-	Tmtc4	protein_coding	0.0034036	0.00371528	0.11404	0.0320073	0.0157401	0.0435294	0.000219951	0.777646	0.902336		0.958382	1	1	0.0767442	0.00949465	0.889936	2.07639	1.05408	100	6.56991	0.0398348	111	6.80735	0.0443645	39	0.627837	0.0152996	30	0.351434	0.0118513	0.39	0.0955625	0.384077	0.27027	0.0516257	0.267135	48	5.60172	0.0191847	48	5.61471	0.0191847
ENSMUST00000143987	chr17	66078638	66101559	0.5	-	Ndufv2	protein_coding	0.00870205	0.00297736	0.124315	0.0130058	0.0173309	0.0893225	0.00110413	0.996289	0.890489		0.958382	1	1	0.138089	0.0132474	0.889936	2.43333	1.28293	24	4.64383	0.0220211	23	4.58496	0.0208145	6	0.285527	0.00464398	5	0.285616	0.00402516	0.25	0.0614853	0.210888	0.217391	0.062294	0.193383	10	3.45544	0.00904977	10	3.45943	0.00904977
ENSMUST00000144235	chr4	115839198	115879250	0.5	+	Mknk1	protein_coding	0.0401647	0.0577854	0.0628809	0.0497631	0.0477345	0.223209	0.0092626	0.996289	1		0.958382	1	1	0.234363	0.0493883	0.889936	0.478261	-1.06413	11	3.57142	0.0441767	11	3.58496	0.0441767	2	0.242997	0.00803213	3	0.329719	0.0119084	0.181818	0.0680394	0.181818	0.272727	0.0919728	0.269564	23	4.55385	0.0923695	21	4.45943	0.0843373
ENSMUST00000144779	chr7	121988765	122002491	0.5	-	Gga2	protein_coding	0.0204452	0.0268816	0.0632605	0.047231	0.0206278	0.0907757	0.00395925	0.996289	1		0.958382	1	1	0.192429	0.0275916	0.889936	0.470968	-1.0863	24	4.63059	0.0977242	24	4.64386	0.0963855	7	0.376212	0.0261301	9	0.528019	0.0357253	0.291667	0.0812448	0.267387	0.375	0.113703	0.37065	52	5.63205	0.207497	47	5.58496	0.188755
ENSMUST00000145396	chr9	106470989	106476169	0.5	-	Parp3	protein_coding	0.0361282	0.0525314	0.0642041	0.0507269	0.0411138	0.140703	0.00831771	0.996289	1		0.958382	1	1	0.224405	0.0435564	0.889936	0.5	-1	19	4.24406	0.0749665	17	4.16993	0.0682731	7	0.478096	0.0267403	6	0.537546	0.0238169	0.368421	0.112651	0.356696	0.352941	0.12891	0.348847	37	5.22234	0.149933	40	5.35755	0.160643
ENSMUST00000145417	chr18	50134726	50135600	0.5	+	Cd63-ps	transcribed_processed_pseudogene	0.019063	0.0264258	0.0624759	0.0260014	0.0157909	0.0579815	0.00323896	0.996289	1		0.958382	1	1	0.179412	0.0219138	0.889936	0.452055	-1.14543	22	4.44787	0.0883534	20	4.39232	0.0803213	10	0.570783	0.0368078	9	0.719694	0.0357253	0.454545	0.128327	0.416598	0.45	0.163853	0.44478	49	5.57973	0.195448	50	5.67243	0.200803
ENSMUST00000145559	chr7	30232342	30233383	0.5	+	Polr2i	protein_coding	0.000792169	0.00239593	0.0589684	0.0429658	0.000112077	0.164913	0.000252728	0.428767	0.881081		0.958382	0.0732134	1	0.0767442	0.00418444	0.889936	0.260563	-1.94029	12	3.66478	0.0495315	14	3.90689	0.0562249	5	0.582757	0.0189792	3	0.267716	0.0119084	0.416667	0.159015	0.383174	0.214286	0.0685242	0.2118	47	5.09926	0.190094	19	4.32193	0.0763052
ENSMUST00000145783	chr7	24904358	24926589	0.5	+	Arhgef1	protein_coding	0.00987406	0.0130463	0.0612797	0.0420808	0.00596093	0.0689445	0.00144745	0.996289	1		0.958382	0.780294	1	0.138533	0.0153149	0.889936	0.397059	-1.33258	18	4.18093	0.0722892	16	4.08746	0.064257	8	0.533401	0.0289603	6	0.5738	0.0238169	0.444444	0.12758	0.400617	0.375	0.140381	0.37065	45	5.3581	0.182062	49	5.64386	0.196787
ENSMUST00000146100	chr8	71708394	71725716	0.5	-	Fcho1	protein_coding	0.00426427	0.00451504	0.0595619	0.0217497	0.00258765	0.107353	0.000413428	0.887718	0.983137		0.958382	0.612756	1	0.0829992	0.00836441	0.889936	0.30303	-1.72247	7	2.87645	0.0100402	5	2.58496	0.00753012	3	0.504875	0.00434752	0	0	0	0.428571	0.17552	0.433013	0	0	0	22	4.30148	0.0331325	16	4.08746	0.0240964
ENSMUST00000146201	chr9	55209190	55224431	0.5	+	Fbxo22	protein_coding	0.0315366	0.0387162	0.0686477	0.0730874	0.0364132	0.197195	0.00809318	0.996289	1		0.958382	1	1	0.222521	0.0446897	0.889936	0.455882	-1.13327	10	3.39989	0.010101	13	3.80735	0.0127077	5	0.705749	0.00451496	0	0	0	0.5	0.20758	0.446981	0	0	0	23	4.41957	0.0221571	26	4.75489	0.0254154
ENSMUST00000146423	chr2	32377097	32381862	0.5	-	1110008P14Rik	protein_coding	0.00521935	0.00816535	0.0590481	0.0284501	0.000893344	0.0865265	0.000781345	0.928043	1		0.958382	0.39357	1	0.108837	0.00887124	0.889936	0.306306	-1.70695	11	3.60459	0.00433231	11	3.58496	0.00420489	3	0.292975	0.000962007	3	0.389975	0.00113349	0.272727	0.0812782	0.222054	0.272727	0.108781	0.269564	37	4.9611	0.0141437	22	4.52356	0.00840979
ENSMUST00000147529	chrX	98558257	98578489	0.5	-	Ophn1	protein_coding	0.0314528	0.0230043	0.108967	0.0235591	0.0339412	0.134033	0.00399841	0.996289	1		0.958382	1	1	0.192429	0.0319232	0.889936	2.08163	1.05772	34	5.12296	0.0837438	34	5.12928	0.0837438	4	0.165693	0.00985222	6	0.231462	0.0146069	0.117647	0.0323433	0.117647	0.176471	0.0451257	0.174424	16	3.94192	0.0402299	10	3.45943	0.0246305
ENSMUST00000147747	chr2	144368999	144407676	0.5	+	Kat14	protein_coding	0.0326629	0.0282003	0.118911	0.029193	0.0292361	0.229587	0.00703199	0.996289	1		0.958382	1	1	0.212912	0.0395335	0.889936	2.45	1.29278	16	4.03114	0.0144671	18	4.24793	0.0159433	7	0.629467	0.00589754	6	0.408656	0.00525279	0.4375	0.156151	0.407653	0.333333	0.0962012	0.329467	7	2.90475	0.00590493	6	2.80735	0.00531444
ENSMUST00000148036	chr2	30823097	30828254	0.5	-	Asb6	protein_coding	0.0118398	0.017681	0.0598251	0.0760134	0.0137261	0.0625752	0.00188382	0.996289	1		0.958382	1	1	0.148712	0.020536	0.889936	0.496474	-1.01021	117	6.88382	0.471218	113	6.83289	0.453815	10	0.111071	0.0373156	3	0.0378583	0.0119084	0.0854701	0.016135	0.0791895	0.0265487	0.0055406	0.0262407	236	7.72275	0.94913	234	7.87652	0.939759
ENSMUST00000148178	chr17	33646233	33686860	0.5	-	Hnrnpm	protein_coding	0.0108995	0.00884309	0.119979	0.0066326	0.0114717	0.00256957	0.00173878	0.996289	1		0.958382	1	1	0.146385	0.00875137	0.889936	2.00787	1.00567	425	8.7137	0.830078	472	8.8857	0.921875	85	0.308491	0.165809	6	0.0180122	0.0115828	0.2	0.035403	0.199751	0.0127119	0.0020271	0.0125644	212	7.72117	0.413411	208	7.70736	0.40625
ENSMUST00000148894	chr17	26252999	26280723	0.5	+	Luc7l	protein_coding	0.0298811	0.0303369	0.0669831	0.0679946	0.026233	0.146825	0.00358919	0.996289	1		0.958382	1	1	0.189383	0.0344061	0.889936	0.469027	-1.09226	18	4.14244	0.0107136	16	4.08746	0.00970285	8	0.586897	0.00463167	8	0.745007	0.00449545	0.444444	0.141679	0.432318	0.5	0.182266	0.463313	38	5.1587	0.0228421	42	5.42626	0.02547
ENSMUST00000149654	chr7	30232032	30233119	0.5	+	Polr2i	protein_coding	0.00055004	0.00149585	0.0619337	0.0373653	7.34457e-05	0.140819	0.000182924	0.387182	0.765873		0.958382	0.0556542	1	0.0767442	0.00322168	0.889936	0.253333	-1.98089	13	3.72143	0.0508701	14	3.90689	0.0562249	5	0.486073	0.0167202	3	0.267716	0.0119084	0.384615	0.130615	0.328684	0.214286	0.0685242	0.2118	50	5.18864	0.200803	22	4.52356	0.0883534
ENSMUST00000150569	chr7	19671586	19681410	0.5	-	Gm44805	protein_coding	0.000185702	0.000364126	0.0817667	0.00350857	0.000289964	0.0109751	1.28556e-05	0.27061	0.53242		0.958382	0.156945	1	0.0242473	0.000967521	0.889936	0.319703	-1.6452	29	4.8794	0.0676101	29	4.90689	0.0683962	5	0.223077	0.010635	6	0.267716	0.0139868	0.172414	0.0457181	0.157299	0.206897	0.0545593	0.204497	90	6.40425	0.211478	69	6.12928	0.162736
ENSMUST00000150826	chr9	72985578	73013938	0.5	+	Ccpg1	protein_coding	0.00739022	0.0113734	0.0628401	0.0580987	0.0072511	0.126031	0.00102352	0.996289	1		0.958382	0.875203	1	0.132289	0.0161538	0.889936	0.37037	-1.43296	10	3.43307	0.0121803	9	3.32193	0.0109622	3	0.332932	0.0032226	2	0.22536	0.00180585	0.3	0.0969779	0.264575	0.222222	0.0678401	0.164733	27	4.58496	0.0328867	23	4.58496	0.0280146
ENSMUST00000150841	chr7	30232603	30233387	0.5	+	Polr2i	protein_coding	0.000792169	0.00239551	0.0589684	0.0429658	0.000112077	0.164913	0.000252728	0.428767	0.881081		0.958382	0.0732134	1	0.0767442	0.00418433	0.889936	0.260563	-1.94029	12	3.66478	0.0495315	14	3.90689	0.0562249	5	0.582757	0.0189792	3	0.267716	0.0119084	0.416667	0.159015	0.383174	0.214286	0.0685242	0.2118	47	5.09926	0.190094	19	4.32193	0.0763052
ENSMUST00000151018	chr2	30395598	30400527	0.5	+	Dolpp1	protein_coding	0.018642	0.0288877	0.0729898	0.209465	0.0105976	0.190151	0.00396212	0.996289	1		0.958382	1	1	0.192429	0.0351077	0.889936	0.376812	-1.40808	9	3.23348	0.0348059	7	3	0.0281124	3	0.404399	0.0115934	0	0	0	0.333333	0.125066	0.333087	0	0	0	23	4.09571	0.0923695	13	3.80735	0.0522088
ENSMUST00000151523	chr15	89370033	89371189	0.5	+	Ncaph2	protein_coding	0.0391956	0.039731	0.066155	0.125216	0.0252986	0.181548	0.00527071	0.996289	1		0.958382	1	1	0.20105	0.043861	0.889936	0.445783	-1.16559	12	3.69227	0.0495315	14	3.90689	0.0562249	4	0.454755	0.0152046	2	0.138044	0.00595422	0.333333	0.123164	0.306968	0.142857	0.0353335	0.1059	28	4.63205	0.111111	32	5.04439	0.128514
ENSMUST00000152608	chr2	73093200	73214426	0.5	-	Ola1	protein_coding	0.0166326	0.0183305	0.113297	0.029676	0.00658314	0.0755332	0.00371004	0.996289	1		0.958382	0.835643	1	0.191156	0.0211467	0.889936	2.4	1.26303	60	5.78493	0.240964	53	5.75489	0.212851	34	0.80038	0.132773	33	1.1192	0.130993	0.566667	0.138356	0.551009	0.622642	0.194478	0.615419	25	4.52289	0.100402	17	4.16993	0.0682731
ENSMUST00000152919	chr2	156177361	156180149	0.5	-	Rbm39	protein_coding	0.011334	0.0104376	0.116505	0.0265012	0.0116744	0.0738989	0.00109975	0.996289	1		0.958382	1	1	0.138089	0.0165946	0.889936	2.29231	1.1968	50	5.56435	0.0904675	42	5.42626	0.0765027	24	0.644583	0.0427308	17	0.63198	0.029706	0.48	0.115842	0.472333	0.404762	0.116467	0.3883	22	4.48511	0.0394657	23	4.58496	0.0418944
ENSMUST00000153678	chr11	120784275	120788783	0.5	+	Gps1	protein_coding	0.00241363	0.00368945	0.0593629	0.015951	0.00272427	0.0393787	0.000198158	0.669321	0.902336		0.958382	0.617674	1	0.0767442	0.00562981	0.889936	0.381443	-1.39046	25	4.63375	0.0145698	24	4.64386	0.014176	9	0.458852	0.00473763	11	0.657691	0.00613006	0.36	0.099024	0.325168	0.458333	0.141626	0.432425	65	5.92173	0.0381965	50	5.67243	0.0295334
ENSMUST00000153914	chr2	39016503	39053008	0.5	-	Golga1	protein_coding	0.0160931	0.0113747	0.118914	0.0202978	0.019341	0.160981	0.00230178	0.996289	1		0.958382	1	1	0.159142	0.0227628	0.889936	2.44444	1.28951	22	4.47262	0.00614869	18	4.24793	0.00503074	8	0.458389	0.00218285	2	0.115647	0.000414366	0.363636	0.102488	0.355011	0.111111	0.0272242	0.0823667	9	3.26154	0.00251537	8	3.16993	0.00223589
ENSMUST00000153970	chr9	55208986	55224431	0.5	+	Fbxo22	protein_coding	0.0315366	0.0387169	0.0686477	0.0730874	0.0364132	0.197195	0.00809318	0.996289	1		0.958382	1	1	0.222521	0.0446898	0.889936	0.455882	-1.13327	10	3.39989	0.00507531	13	3.80735	0.00638507	5	0.705749	0.00226857	0	0	0	0.5	0.20758	0.446981	0	0	0	23	4.41957	0.0111329	26	4.75489	0.0127701
ENSMUST00000154141	chr11	60714123	60714721	0.5	-	Flii	protein_coding	0.0301582	0.0422855	0.065238	0.0673742	0.0267433	0.299398	0.00552675	0.996289	1		0.958382	1	1	0.20105	0.0424414	0.889936	0.487013	-1.03797	25	4.66778	0.100402	22	4.52356	0.0883534	7	0.369332	0.0281124	3	0.194583	0.0119084	0.28	0.0791237	0.28	0.136364	0.0430155	0.134782	51	5.58984	0.206158	37	5.24793	0.148594
ENSMUST00000154169	chr5	63908897	63968897	0.5	-	Rell1	protein_coding	0.00506142	0.00626133	0.115867	0.00640459	0.00254698	0.028983	0.000664963	0.928043	1		0.958382	0.612756	1	0.0987903	0.007346	0.889936	2.76471	1.46713	47	5.53066	0.0187475	48	5.61471	0.0191464	16	0.494031	0.00619233	21	0.537546	0.00827938	0.340426	0.0893259	0.330302	0.4375	0.0957389	0.432425	17	3.96896	0.00678101	11	3.58496	0.00438771
ENSMUST00000154992	chr18	50134795	50135511	0.5	+	Cd63-ps	transcribed_processed_pseudogene	0.019063	0.0264294	0.0624759	0.0260014	0.0157909	0.0579815	0.00323896	0.996289	1		0.958382	1	1	0.179412	0.0219143	0.889936	0.452055	-1.14543	22	4.44787	0.0883534	20	4.39232	0.0803213	10	0.570783	0.0368078	9	0.719694	0.0357253	0.454545	0.128327	0.416598	0.45	0.163853	0.44478	49	5.57973	0.195448	50	5.67243	0.200803
ENSMUST00000155287	chr7	27532195	27532746	0.5	-	Pld3	protein_coding	0.00221546	0.00293857	0.0750328	0.0234271	0.0035876	0.0355274	0.000253913	0.669321	0.890489		0.958382	0.633675	1	0.0767442	0.00624478	0.889936	0.445528	-1.16641	183	7.51785	0.733601	179	7.49185	0.718876	15	0.115223	0.059613	14	0.109713	0.053588	0.0819672	0.0153266	0.0812607	0.0782123	0.0146443	0.0745441	410	8.53486	1.64659	332	8.37938	1.33333
ENSMUST00000155633	chr16	10545364	10744878	0.5	+	Clec16a	protein_coding	0.00145511	0.00227959	0.0888785	0.00623769	0.000970171	0.0363898	9.98412e-05	0.574284	0.881081		0.958382	0.399542	1	0.0594226	0.00350373	0.889936	0.298969	-1.74193	10	3.34539	0.00306101	9	3.32193	0.00284991	5	0.550143	0.00127975	5	0.762906	0.00140842	0.5	0.164448	0.418081	0.555556	0.229658	0.4942	32	4.94921	0.0102385	26	4.75489	0.00823306
ENSMUST00000155869	chr8	123242358	123254109	0.5	-	Vps9d1	protein_coding	0.0185731	0.0260915	0.0612383	0.0393165	0.0289754	0.195833	0.00501257	0.996289	1		0.958382	1	1	0.199738	0.0318415	0.889936	0.411765	-1.28011	7	2.96896	0.00310835	7	3	0.00310835	2	0.369462	0.000888099	3	0.477291	0.0013167	0.285714	0.124441	0.285714	0.428571	0.159097	0.4236	17	4.07927	0.00754885	20	4.39232	0.00888099
ENSMUST00000156723	chr11	120787769	120788596	0.5	+	Gps1	protein_coding	0.0100748	0.01315	0.0600279	0.0178266	0.00391364	0.046858	0.000823134	0.996289	1		0.958382	0.633675	1	0.112996	0.0111482	0.889936	0.389222	-1.36134	22	4.38431	0.0870147	22	4.52356	0.0883534	11	0.739614	0.0421846	15	0.772186	0.0595422	0.5	0.168696	0.484799	0.681818	0.170703	0.673909	56	5.72249	0.223561	46	5.55459	0.184739
ENSMUST00000159798	chr5	138229822	138252519	0.5	+	Nxpe5	protein_coding	0.013421	0.0210723	0.0607897	0.028222	0.0215923	0.0653861	0.0021166	0.996289	1		0.958382	1	1	0.154814	0.0203593	0.889936	0.466667	-1.09954	21	4.42226	0.0186833	21	4.45943	0.0186833	6	0.404959	0.00533808	9	0.515831	0.00791423	0.285714	0.0915728	0.285714	0.428571	0.115672	0.4236	45	5.49165	0.0400356	46	5.55459	0.0409253
ENSMUST00000159903	chr6	119923969	119927261	0.5	-	Wnk1	protein_coding	0.00736232	0.00719379	0.129591	0.00683929	0.012117	0.0029123	0.00102062	0.996289	1		0.958382	1	1	0.132289	0.0077575	0.889936	2.04601	1.03281	222	7.78687	0.892905	206	7.69349	0.827309	42	0.261416	0.168499	23	0.160898	0.0893133	0.189189	0.0335714	0.188709	0.11165	0.0209136	0.107956	109	6.77256	0.436412	103	6.70044	0.413655
ENSMUST00000159964	chr5	138229822	138253363	0.5	+	Nxpe5	protein_coding	0.0203862	0.0321036	0.0632604	0.0428945	0.0351363	0.0948644	0.00363395	0.996289	1		0.958382	1	1	0.19017	0.0299291	0.889936	0.5	-1	23	4.55385	0.011687	21	4.45943	0.0106707	7	0.362478	0.00317327	5	0.313576	0.00226006	0.304348	0.0795981	0.271522	0.238095	0.0703175	0.2118	46	5.52217	0.023374	46	5.55459	0.023374
ENSMUST00000161047	chr5	138225904	138251876	0.5	+	Nxpe5	protein_coding	0.0153583	0.023542	0.0613494	0.0298838	0.0244328	0.0694907	0.00280939	0.996289	1		0.958382	1	1	0.17058	0.022758	0.889936	0.473684	-1.078	21	4.42226	0.043659	21	4.45943	0.043659	6	0.404959	0.012474	9	0.515831	0.018494	0.285714	0.0915728	0.285714	0.428571	0.115672	0.4236	44	5.47074	0.0921691	44	5.49185	0.0914761
ENSMUST00000161157	chr19	11518566	11531254	0.5	+	Ms4a6b	protein_coding	0.00111993	0.000944647	0.139768	0.00395477	0.00229771	0.0114662	5.48916e-05	0.563714	0.616567		0.958382	0.612756	1	0.0594226	0.00261922	0.889936	2.84444	1.50815	43	5.43393	0.171352	43	5.45943	0.172691	8	0.252219	0.0301428	11	0.315784	0.0416795	0.186047	0.0464156	0.175911	0.255814	0.057842	0.241353	15	3.88726	0.060241	14	3.90689	0.0562249
ENSMUST00000161758	chr9	106829069	106880992	0.5	+	Dcaf1	protein_coding	0.00634214	0.00370694	0.102755	0.00544783	0.00583261	0.0320015	0.000397146	0.996289	0.902336		0.958382	0.772678	1	0.0829992	0.00717148	0.889936	2.76667	1.46815	28	4.83395	0.0221511	28	4.85798	0.0224179	4	0.179284	0.00281176	5	0.210557	0.00356109	0.142857	0.0370886	0.126936	0.178571	0.0433426	0.15885	10	3.40274	0.00800641	12	3.70044	0.00960769
ENSMUST00000161792	chr8	94822854	94832659	0.5	-	Ciapin1	protein_coding	0.00404687	0.00583041	0.0843029	0.042209	0.00679882	0.109943	0.000476075	0.861392	1		0.958382	0.852959	1	0.0852887	0.0116925	0.889936	0.468328	-1.09441	150	7.23593	0.305556	157	7.30378	0.319106	17	0.158052	0.0326682	8	0.066639	0.0150671	0.113333	0.0218426	0.106914	0.0509554	0.00912391	0.0472166	321	8.16269	0.652439	215	7.75489	0.436992
ENSMUST00000162357	chr8	94823021	94826714	0.5	-	Ciapin1	protein_coding	0.0193883	0.0259473	0.059172	0.0373296	0.0072362	0.104213	0.00408693	0.996289	1		0.958382	0.875203	1	0.192429	0.0230192	0.889936	0.459605	-1.12153	85	6.40932	0.202212	85	6.42626	0.201422	19	0.313735	0.0438442	27	0.42696	0.0632389	0.223529	0.0489497	0.216823	0.317647	0.0664399	0.313962	186	7.39242	0.439968	127	7	0.300948
ENSMUST00000164010	chr9	57790353	57836706	0.5	-	Arid3b	protein_coding	0.00494056	0.00751097	0.068156	0.019904	0.00718712	0.0555659	0.000797474	0.928043	1		0.958382	0.875203	1	0.110273	0.0106976	0.889936	0.38835	-1.36457	13	3.83593	0.0276052	13	3.80735	0.0269151	2	0.151811	0.00316258	2	0.158512	0.00306957	0.153846	0.039576	0.114564	0.153846	0.0416332	0.114046	34	5.05397	0.0710835	38	5.2854	0.0786749
ENSMUST00000164259	chr10	127095652	127121131	0.5	-	Os9	protein_coding	0.0324006	0.0272743	0.0627547	0.0414382	0.0610107	0.187103	0.00835122	0.996289	1		0.958382	1	1	0.224405	0.041695	0.889936	0.5	-1	12	3.62806	0.0138231	13	3.80735	0.0154028	4	0.399863	0.00380871	2	0.147572	0.00175664	0.333333	0.110214	0.275533	0.153846	0.0387596	0.114046	23	4.59702	0.0276461	24	4.64386	0.028436
ENSMUST00000164375	chr6	42350039	42360213	0.5	+	Zyx	protein_coding	0.0360343	0.048705	0.0633253	0.127851	0.0136836	0.0968461	0.00698726	0.996289	1		0.958382	1	1	0.212912	0.0387661	0.889936	0.469697	-1.0902	41	5.37942	0.0250657	45	5.52356	0.0272893	10	0.331736	0.00550259	5	0.135136	0.00269727	0.243902	0.0616676	0.219527	0.111111	0.0244653	0.09884	88	6.2267	0.0533657	85	6.42626	0.0515464
ENSMUST00000164833	chr5	99961168	99964750	0.5	-	Hnrnpd	protein_coding	0.000613147	0.00255761	0.0835246	0.00100014	5.40304e-06	0.00420588	0.000335954	0.387182	0.881081		0.958382	0.0063972	1	0.0826535	0.00100002	0.889936	0.239193	-2.06375	28	4.55873	0.0501208	16	4.08746	0.0289855	23	1.06805	0.0414033	5	0.415288	0.00805761	0.821429	0.234288	0.82607	0.3125	0.1016	0.277987	116	6.76916	0.209541	100	6.65821	0.181159
ENSMUST00000165310	chr19	11469366	11482192	0.5	+	Ms4a6c	protein_coding	0.00353028	0.00271498	0.129703	0.012106	0.008069	0.0237332	0.000312868	0.777646	0.890489		0.958382	0.933969	1	0.0793379	0.00709126	0.889936	2	1	1629	10.5912	1.32574	1427	10.4798	1.16111	677	0.580891	0.550516	519	0.6014	0.422221	0.415592	0.0548464	0.415252	0.3637	0.0573867	0.363637	815	9.63204	0.66287	774	9.59805	0.62978
ENSMUST00000165980	chr2	164354162	164356067	0.5	-	Slpi	protein_coding	0.00270027	0.00525262	0.0726776	0.0180069	0.00176535	0.027077	0.000372415	0.673078	1		0.958382	0.601022	1	0.0829992	0.00614385	0.889936	0.408602	-1.29123	101	6.63634	0.252073	86	6.44294	0.21393	31	0.411147	0.0770877	8	0.126601	0.0184403	0.306931	0.0619538	0.305815	0.0930233	0.0196496	0.0861977	248	7.80866	0.616915	229	7.84549	0.569652
ENSMUST00000167256	chr13	100651607	100656059	0.5	+	Taf9	protein_coding	0.0219175	0.0199044	0.114027	0.0142036	0.0174751	0.0433198	0.00470933	0.996289	1		0.958382	1	1	0.194744	0.0220308	0.889936	2.072	1.05102	86	6.43592	0.186465	79	6.32193	0.170626	15	0.229805	0.0312491	3	0.0541533	0.00640432	0.174419	0.0357066	0.167587	0.0379747	0.00856594	0.0375342	42	5.22907	0.0899928	30	4.9542	0.0647948
ENSMUST00000167646	chr7	19696267	19699052	0.5	-	Apoe	protein_coding	0.00970229	0.0113229	0.0814364	0.0291646	0.00195146	0.035474	0.00222126	0.996289	1		0.958382	0.604762	1	0.157601	0.0121954	0.889936	0.467058	-1.09833	5893	12.506	23.668	6168	12.5908	24.7711	1140	0.292121	4.57475	1041	0.23052	4.17986	0.19345	0.0233584	0.193288	0.168774	0.0183086	0.168739	12618	13.4553	50.6747	10661	13.3802	42.8153
ENSMUST00000167662	chr17	26561489	26656931	0.5	+	Ergic1	protein_coding	0.0143904	0.0170093	0.0589978	0.0256423	0.0160156	0.0321768	0.00174693	0.996289	1		0.958382	1	1	0.146385	0.0165029	0.889936	0.497006	-1.00866	83	6.33633	0.0413759	87	6.45943	0.0433699	28	0.504799	0.0135699	32	0.457757	0.0155207	0.337349	0.0796675	0.327968	0.367816	0.0708664	0.357869	167	7.33568	0.0832502	167	7.39232	0.0832502
ENSMUST00000168172	chr6	54923949	54971661	0.5	-	Nod1	protein_coding	0.00956162	0.0135786	0.0943117	0.00806068	0.00747556	0.00444081	0.000580582	0.996289	1		0.958382	0.885106	1	0.0964784	0.00788936	0.889936	0.475248	-1.07325	176	7.46609	0.14228	179	7.49185	0.144705	10	0.0812924	0.00796189	8	0.0586048	0.00599272	0.0568182	0.0108882	0.0559594	0.0446927	0.00782246	0.0414134	370	8.49532	0.29938	400	8.64746	0.323363
ENSMUST00000168264	chrX	134804147	134809221	0.5	-	Armcx2	protein_coding	0.00133906	0.00333687	0.100543	0.000229161	4.50186e-05	0.00126178	0.00197792	0.563714	0.890489		0.620176	0.0387651	1	0.148712	0.00141869	0.889936	0.216981	-2.20436	8	3.09974	0.0121693	8	3.16993	0.0126984	2	0.26437	0.00242464	2	0.22536	0.00235333	0.25	0.0852878	0.199242	0.25	0.0710931	0.185325	35	5.1652	0.0560847	34	5.12928	0.0539683
ENSMUST00000168500	chr5	8397154	8422582	0.5	-	Dbf4	protein_coding	0.024031	0.0348946	0.0667729	0.13833	0.00316811	0.131071	0.00757564	0.996289	1		0.958382	0.618072	1	0.219065	0.0304666	0.889936	0.372414	-1.42502	18	4.09204	0.0162455	15	4	0.0135379	11	0.820017	0.00976232	9	1.00531	0.00802852	0.611111	0.200393	0.600925	0.6	0.251327	0.59304	48	5.1551	0.0436221	28	4.85798	0.0252708
ENSMUST00000168937	chr9	75386902	75409359	0.5	-	Mapk6	protein_coding	0.0211134	0.0237458	0.105703	0.0100641	0.00287107	0.0174204	0.00602139	0.996289	1		0.958382	0.617674	1	0.207022	0.0148682	0.889936	2.38496	1.25396	180	7.46293	0.128425	197	7.62936	0.140815	46	0.395669	0.0325553	26	0.176187	0.0180159	0.255556	0.053018	0.253496	0.13198	0.0230932	0.12794	75	5.66579	0.053848	67	6.08746	0.0478914
ENSMUST00000168991	chr15	34083036	34134344	0.5	+	Mtdh	protein_coding	0.137028	0.0558868	0.100614	0.065627	0.0028682	0.0407595	0.020152	0.996289	1		0.958382	0.617674	1	0.296397	0.0382198	0.889936	2.33945	1.22617	255	7.72017	0.343203	343	8.42626	0.461642	154	1.22663	0.206309	2	0.00620883	0.00199542	0.603922	0.158886	0.601127	0.0058309	0.000736842	0.00432245	109	6.76099	0.146703	114	6.84549	0.153432
ENSMUST00000170373	chr19	7494040	7539674	0.5	+	Atl3	protein_coding	0.00217015	0.00183345	0.134073	0.00629466	0.00487994	0.00840174	0.00010665	0.669321	0.875304		0.958382	0.72639	1	0.0594226	0.00393785	0.889936	2.45122	1.2935	67	6.06772	0.011381	72	6.18982	0.0122303	14	0.298126	0.00224711	8	0.141703	0.00125922	0.208955	0.0491332	0.197444	0.111111	0.022893	0.102958	27	4.77179	0.004643	28	4.85798	0.00475624
ENSMUST00000170553	chr15	34083322	34123750	0.5	+	Mtdh	protein_coding	0.0351084	0.0437513	0.11311	0.0822132	0.00432445	0.0610998	0.00855375	0.996289	1		0.958382	0.677045	1	0.226922	0.0317162	0.889936	2.46067	1.29905	73	5.91571	0.293173	99	6.64386	0.39759	46	1.26118	0.180857	0	0	0	0.630137	0.213191	0.616895	0	0	0	30	4.93447	0.119143	28	4.85798	0.11245
ENSMUST00000171106	chr5	99961003	99976551	0.5	-	Hnrnpd	protein_coding	0.000441188	0.00198681	0.0812304	0.000859059	2.77836e-06	0.00369981	0.00029386	0.352217	0.875304		0.958382	0.0040947	1	0.0773178	0.000785657	0.889936	0.229508	-2.12338	28	4.56739	0.0390516	16	4.08746	0.0223152	24	1.08293	0.0326789	5	0.415288	0.00620335	0.857143	0.237101	0.836812	0.3125	0.1016	0.277987	122	6.83893	0.170153	108	6.76818	0.150628
ENSMUST00000171444	chr9	57790356	57836708	0.5	-	Arid3b	protein_coding	0.00176312	0.00319066	0.086774	0.00866735	0.00225295	0.0248766	0.000226676	0.61853	0.890489		0.958382	0.612756	1	0.0767442	0.00473991	0.889936	0.347107	-1.52655	14	3.89826	0.00581154	14	3.90689	0.00581154	2	0.193656	0.00083022	3	0.267716	0.00123088	0.142857	0.0496774	0.142857	0.214286	0.0685242	0.2118	40	5.29687	0.0167428	44	5.49185	0.0182648
ENSMUST00000171640	chr5	99961151	99966174	0.5	-	Hnrnpd	protein_coding	0.000613147	0.00255804	0.0835246	0.00100014	5.40304e-06	0.00420588	0.000335954	0.387182	0.881081		0.958382	0.0063972	1	0.0826535	0.00100004	0.889936	0.239193	-2.06375	28	4.55873	0.0519074	16	4.08746	0.0300188	23	1.06805	0.0428792	5	0.415288	0.00834484	0.821429	0.234288	0.82607	0.3125	0.1016	0.277987	116	6.76916	0.217011	100	6.65821	0.187617
ENSMUST00000171808	chr5	8397011	8422716	0.5	-	Dbf4	protein_coding	0.0232165	0.0361571	0.0655826	0.143147	0.00254698	0.128702	0.00676686	0.996289	1		0.958382	0.612756	1	0.211752	0.0290551	0.889936	0.361702	-1.46713	17	4.04309	0.0373626	15	4	0.032967	10	0.74365	0.0201432	9	1.00531	0.0195508	0.588235	0.183931	0.539127	0.6	0.251327	0.59304	47	5.10785	0.103297	28	4.85798	0.0615385
ENSMUST00000172637	chr17	35002714	35016322	0.5	+	Vars	protein_coding	0.0201277	0.0155005	0.0635156	0.0386577	0.0170753	0.170847	0.00248799	0.996289	1		0.958382	1	1	0.162794	0.0246691	0.889936	0.396825	-1.33342	8	3.13077	0.0334672	7	3	0.0281124	5	0.6216	0.0167202	3	0.615335	0.0119084	0.625	0.198545	0.4996	0.428571	0.205112	0.4236	21	4.32072	0.0843373	18	4.24793	0.0722892
ENSMUST00000172808	chr7	19696844	19698247	0.5	-	Apoe	protein_coding	0.216338	0.110775	0.132463	0.0220912	0.00209059	0.0359897	0.048415	0.996289	1		0.958382	0.612756	1	0.372807	0.0426203	0.889936	0.456818	-1.13031	1901	10.8476	7.6332	1682	10.7168	6.75502	602	0.436182	2.416	361	0.333535	1.44687	0.316675	0.0402099	0.316512	0.214625	0.0311226	0.214193	4161	11.8651	16.7095	3030	11.5656	12.1687
ENSMUST00000172809	chr11	120784515	120789102	0.5	+	Gps1	protein_coding	0.00261453	0.00408879	0.0591798	0.0156717	0.0029268	0.0392841	0.000219861	0.669321	0.93335		0.958382	0.617674	1	0.0767442	0.00590597	0.889936	0.384615	-1.37851	25	4.64769	0.0411862	24	4.64386	0.0395387	9	0.47969	0.0140758	11	0.70265	0.0170975	0.36	0.103211	0.34176	0.458333	0.151308	0.432425	65	5.93304	0.107084	50	5.67243	0.0823723
ENSMUST00000172983	chr7	19696620	19699038	0.5	-	Apoe	protein_coding	0.0119927	0.0139347	0.0229104	0.0195668	0.00116599	0.03003	0.00340706	0.996289	1		0.958382	0.460176	1	0.18447	0.00984074	0.889936	0.452352	-1.14448	7248	12.8018	29.1098	8054	12.9757	32.3454	1471	0.314482	5.90587	128	0.0227156	0.512063	0.202953	0.0245654	0.202883	0.0158927	0.00175063	0.0158311	16024	13.8094	64.3521	12995	13.6658	52.1888
ENSMUST00000173584	chr17	35001051	35016030	0.5	+	Vars	protein_coding	0.0242116	0.0174763	0.0645463	0.0570261	0.019341	0.182153	0.00273194	0.996289	1		0.958382	1	1	0.17017	0.0284241	0.889936	0.409091	-1.28951	9	3.26912	0.0361446	7	3	0.0281124	4	0.466127	0.0139121	0	0	0	0.444444	0.142585	0.3849	0	0	0	22	4.37211	0.0883534	19	4.32193	0.0763052
ENSMUST00000173739	chr7	19696272	19698407	0.5	-	Apoe	protein_coding	0.00937892	0.0109552	0.0719505	0.027811	0.00177667	0.0348468	0.00216041	0.996289	1		0.958382	0.601022	1	0.155026	0.0115548	0.889936	0.464386	-1.1066	6181	12.5754	17.3128	6494	12.6651	18.1905	1169	0.286296	3.27432	989	0.209096	2.77001	0.189128	0.0227663	0.189127	0.152294	0.0165096	0.152278	13309	13.532	37.281	11159	13.446	31.2577
ENSMUST00000173944	chr17	34283216	34287823	0.5	-	H2-Aa	protein_coding	1.44884e-08	9.47145e-08	0.0311758	0.000127435	1.667e-06	3.97642e-05	1.51094e-09	9.14893e-05	0.00059809		0.620176	0.0040947	0.188323	9.54108e-06	2.46054e-06	0.0155375	0.222222	-2.16993	28	4.8337	0.11245	30	4.9542	0.120482	7	0.330902	0.0250803	5	0.197581	0.0178627	0.25	0.0684573	0.223036	0.166667	0.0398815	0.14826	126	6.95199	0.506024	131	7.04439	0.526104
ENSMUST00000174064	chr7	19696109	19699188	0.5	-	Apoe	protein_coding	0.00937892	0.0109539	0.0719505	0.027811	0.00177667	0.0348468	0.00216041	0.996289	1		0.958382	0.601022	1	0.155026	0.0115546	0.889936	0.464386	-1.1066	6181	12.5754	11.8859	6494	12.6651	12.4885	1169	0.286296	2.24795	989	0.209096	1.90172	0.189128	0.0227663	0.189127	0.152294	0.0165096	0.152278	13309	13.532	25.5949	11159	13.446	21.4596
ENSMUST00000174078	chr4	139574720	139620382	0.5	+	Iffo2	protein_coding	0.0156642	0.0168605	0.0632928	0.0458938	0.0134056	0.127115	0.0019573	0.996289	1		0.958382	1	1	0.148712	0.0220803	0.889936	0.418367	-1.25716	14	3.84444	0.00325552	12	3.70044	0.0028585	4	0.354166	0.000901843	2	0.171207	0.000353168	0.285714	0.0921241	0.27702	0.166667	0.0462665	0.12355	33	4.92806	0.00778148	26	4.75489	0.00619343
ENSMUST00000174084	chr17	35014965	35016011	0.5	+	Vars	protein_coding	0.0242116	0.0174711	0.0645463	0.0570261	0.019341	0.182153	0.00273194	0.996289	1		0.958382	1	1	0.17017	0.0284229	0.889936	0.409091	-1.28951	9	3.26912	0.0361446	7	3	0.0281124	4	0.466127	0.0139121	0	0	0	0.444444	0.142585	0.3849	0	0	0	22	4.37211	0.0883534	19	4.32193	0.0763052
ENSMUST00000174144	chr7	19696621	19698621	0.5	-	Apoe	protein_coding	0.0119874	0.0139291	0.0227917	0.0195327	0.00116221	0.0299993	0.00340817	0.996289	1		0.958382	0.460176	1	0.18447	0.00982427	0.889936	0.452246	-1.14482	7246	12.8014	29.1017	8051	12.9751	32.3333	1471	0.314581	5.90599	131	0.0232496	0.523971	0.203009	0.0245739	0.202943	0.0162713	0.00179186	0.0162053	16023	13.8093	64.3494	12994	13.6657	52.1847
ENSMUST00000174355	chr7	19696272	19699008	0.5	-	Apoe	protein_coding	0.00937892	0.0109565	0.0719505	0.027811	0.00177667	0.0348468	0.00216041	0.996289	1		0.958382	0.601022	1	0.155026	0.011555	0.889936	0.464386	-1.1066	6181	12.5754	17.3128	6494	12.6651	18.1905	1169	0.286296	3.27432	989	0.209096	2.77001	0.189128	0.0227663	0.189127	0.152294	0.0165096	0.152278	13309	13.532	37.281	11159	13.446	31.2577
ENSMUST00000174751	chr17	34282765	34287791	0.5	-	H2-Aa	protein_coding	3.74834e-09	4.06131e-08	0.0745828	9.51308e-05	1.56477e-06	1.94552e-05	5.76649e-10	3.55043e-05	0.000385131		0.620176	0.0040947	0.122853	5.46202e-06	1.52248e-06	0.0144233	0.237578	-2.07353	51	5.69411	0.0965909	48	5.61471	0.0909091	7	0.163955	0.0115204	2	0.0441034	0.00280795	0.137255	0.0287938	0.11927	0.0416667	0.00785498	0.0308875	215	7.71293	0.406566	244	7.93664	0.462121
ENSMUST00000176531	chr9	35186785	35199928	0.5	-	Tirap	protein_coding	0.00184324	0.000993103	0.129591	0.00375506	0.00378582	0.00756768	7.91127e-05	0.623541	0.616567		0.958382	0.633675	1	0.0594226	0.00296594	0.889936	2.67347	1.41871	44	5.47776	0.0317576	42	5.42626	0.0305455	4	0.119807	0.00275341	2	0.0503303	0.00107825	0.0909091	0.0218715	0.0867009	0.047619	0.00927531	0.0353	16	4.10107	0.0118788	18	4.24793	0.0130909
ENSMUST00000176916	chr9	58629105	58657955	0.5	+	Nptn	protein_coding	0.0405127	0.0390055	0.113379	0.0314944	0.0355177	0.138523	0.00706505	0.996289	1		0.958382	1	1	0.213122	0.0410416	0.889936	2.03509	1.02509	39	5.28606	0.0383598	35	5.16993	0.0347222	10	0.316155	0.00900176	5	0.186112	0.0044125	0.25641	0.0598092	0.234667	0.142857	0.035999	0.12708	19	3.98739	0.0188492	18	4.24793	0.0178571
ENSMUST00000177129	chr9	35186785	35199988	0.5	-	Tirap	protein_coding	0.00184324	0.000993369	0.129591	0.00375506	0.00378582	0.00756768	7.91127e-05	0.623541	0.616567		0.958382	0.633675	1	0.0594226	0.00296605	0.889936	2.67347	1.41871	44	5.47776	0.0317576	42	5.42626	0.0305455	4	0.119807	0.00275341	2	0.0503303	0.00107825	0.0909091	0.0218715	0.0867009	0.047619	0.00927531	0.0353	16	4.10107	0.0118788	18	4.24793	0.0130909
ENSMUST00000179313	chr9	87144343	87184045	0.5	+	Mrap2	protein_coding	0.0317424	0.0348501	0.108251	0.0261048	0.0231015	0.100208	0.00555599	0.996289	1		0.958382	1	1	0.20105	0.0327265	0.889936	2.12903	1.0902	44	5.45986	0.0300752	41	5.39232	0.0280246	12	0.369015	0.00805866	11	0.389975	0.00709378	0.272727	0.0675868	0.267951	0.268293	0.0723204	0.253127	21	4.1534	0.0141262	22	4.52356	0.0150376
ENSMUST00000180037	chr17	74528295	74703356	0.5	+	Birc6	protein_coding	0.0371	0.0196374	0.11087	0.035698	0.0490252	0.263008	0.00734356	0.996289	1		0.958382	1	1	0.217162	0.0430273	0.889936	2.14815	1.10309	19	4.31928	0.0158211	17	4.16993	0.0139116	5	0.332663	0.00403673	2	0.122258	0.00121326	0.263158	0.0770181	0.255149	0.117647	0.0293191	0.0872118	9	3.26912	0.00736498	7	3	0.00572831
ENSMUST00000182157	chr17	74697356	74703069	0.5	+	Birc6	protein_coding	0.0296216	0.0143651	0.115519	0.024752	0.0362862	0.218788	0.00532234	0.996289	1		0.958382	1	1	0.20105	0.0338961	0.889936	2.29167	1.1964	18	4.24377	0.0736278	16	4.08746	0.064257	5	0.349231	0.0198108	2	0.129672	0.00595422	0.277778	0.0822926	0.269066	0.125	0.0317244	0.0926625	8	3.10505	0.0321285	6	2.80735	0.0240964
ENSMUST00000183249	chr17	74654389	74703347	0.5	+	Birc6	protein_coding	0.0371	0.0196428	0.11087	0.035698	0.0490252	0.263008	0.00734356	0.996289	1		0.958382	1	1	0.217162	0.0430291	0.889936	2.14815	1.10309	19	4.31928	0.0075817	17	4.16993	0.00666667	5	0.332663	0.00193446	2	0.122258	0.000581412	0.263158	0.0770181	0.255149	0.117647	0.0293191	0.0872118	9	3.26912	0.00352941	7	3	0.0027451
ENSMUST00000183942	chr4	118433105	118436578	0.5	-	Cdc20	protein_coding	0.0099862	0.017364	0.061073	0.0305214	0.00621648	0.095837	0.00243009	0.996289	1		0.958382	0.806609	1	0.162794	0.0173221	0.889936	0.377551	-1.40526	12	3.69227	0.0288837	14	3.90689	0.0327869	4	0.454755	0.00886637	2	0.138044	0.00347213	0.333333	0.123164	0.306968	0.142857	0.0353335	0.1059	33	4.91326	0.0765027	23	4.58496	0.0538642
ENSMUST00000184497	chr14	69241851	69285112	0.5	-	Slc25a37	protein_coding	0.0338323	0.0307426	0.110263	0.0399577	0.0216217	0.136243	0.00460093	0.996289	1		0.958382	1	1	0.194744	0.034824	0.889936	2.20408	1.14018	36	5.11937	0.144578	29	4.90689	0.116466	17	0.610157	0.0668406	8	0.389975	0.0297711	0.472222	0.119186	0.462314	0.275862	0.0794749	0.255621	16	4.05055	0.0655957	13	3.80735	0.0522088
ENSMUST00000185488	chr19	8888915	8890546	0.5	+	1810009A15Rik	protein_coding	0.00681215	0.00318839	0.116272	0.00822764	0.00353403	0.0726194	0.000411081	0.996289	0.890489		0.958382	0.633675	1	0.0829992	0.00805075	0.889936	3.08696	1.62619	24	4.53392	0.0475234	20	4.39232	0.0401606	11	0.617036	0.0220274	8	0.58165	0.0148855	0.458333	0.136093	0.463507	0.4	0.132424	0.37065	8	3.07144	0.0153949	8	3.16993	0.0160643
ENSMUST00000185767	chr13	100651584	100655515	0.5	+	Taf9	protein_coding	0.0136356	0.0146363	0.109554	0.014129	0.0146024	0.0575503	0.00196888	0.996289	1		0.958382	1	1	0.148712	0.0175419	0.889936	2.16129	1.11189	67	6.06604	0.269076	60	5.93074	0.240964	15	0.299571	0.0594323	5	0.107869	0.0178627	0.223881	0.0493849	0.220875	0.0833333	0.0181881	0.07413	31	4.75832	0.124498	20	4.39232	0.0803213
ENSMUST00000186445	chrX	56454885	56507840	0.5	+	Ints6l	protein_coding	0.0183239	0.0238579	0.0597419	0.0297984	0.0249864	0.181236	0.00401811	0.996289	1		0.958382	1	1	0.192429	0.0281939	0.889936	0.410714	-1.28379	8	3.09974	0.00807018	8	3.16993	0.00842105	2	0.26437	0.00160792	2	0.22536	0.00156063	0.25	0.0852878	0.199242	0.25	0.0710931	0.185325	19	4.23116	0.0196491	22	4.52356	0.0231579
ENSMUST00000187037	chr19	8888929	8890465	0.5	+	1810009A15Rik	protein_coding	0.00764873	0.0036815	0.107221	0.00925137	0.00402391	0.0800651	0.000486065	0.996289	0.902336		0.958382	0.646008	1	0.0860563	0.00888584	0.889936	3.04348	1.60572	23	4.51046	0.0937082	19	4.32193	0.0763052	12	0.626381	0.0447811	6	0.477291	0.0238169	0.521739	0.138873	0.477878	0.315789	0.110435	0.312126	8	3.07144	0.0307898	8	3.16993	0.0321285
ENSMUST00000187504	chr19	8883732	8892627	0.5	+	Lbhd1	protein_coding	0.00730602	0.00369601	0.116272	0.00822764	0.00353403	0.0726194	0.000453564	0.996289	0.902336		0.958382	0.633675	1	0.08444	0.0084226	0.889936	3.08696	1.62619	24	4.53392	0.00971937	20	4.39232	0.00821355	11	0.617036	0.00450499	8	0.58165	0.00304435	0.458333	0.136093	0.463507	0.4	0.132424	0.37065	8	3.07144	0.00314853	8	3.16993	0.00328542
ENSMUST00000187792	chr13	100651625	100655560	0.5	+	Taf9	protein_coding	0.0228177	0.0217159	0.114715	0.0123933	0.0136229	0.0413821	0.00524141	0.996289	1		0.958382	1	1	0.20105	0.0214387	0.889936	2.12308	1.08616	92	6.52342	0.369478	82	6.37504	0.329317	18	0.257001	0.0695603	0	0	0	0.195652	0.0393967	0.188266	0	0	0	43	5.24519	0.174029	30	4.9542	0.120482
ENSMUST00000188414	chr6	6041219	6217173	0.5	-	Slc25a13	protein_coding	0.0313279	0.0283926	0.108621	0.0647761	0.0465146	0.200877	0.00550401	0.996289	1		0.958382	1	1	0.20105	0.0440506	0.889936	2	1	32	4.96439	0.0272109	26	4.75489	0.0221088	14	0.574951	0.0119048	6	0.342963	0.00504286	0.4375	0.115815	0.4375	0.230769	0.0721286	0.228092	16	4.0641	0.0136054	17	4.16993	0.0144558
ENSMUST00000190165	chr13	100651579	100655595	0.5	+	Taf9	protein_coding	0.0219274	0.0208989	0.115229	0.0120489	0.0131684	0.0396728	0.00491036	0.996289	1		0.958382	1	1	0.198341	0.0207066	0.889936	2.13077	1.09137	92	6.52918	0.370817	83	6.39232	0.333333	18	0.252162	0.0684304	2	0.0256164	0.00595422	0.195652	0.0386207	0.18454	0.0240964	0.00400737	0.0178627	43	5.24519	0.174029	30	4.9542	0.120482
ENSMUST00000190594	chr13	100651626	100656060	0.5	+	Taf9	protein_coding	0.0219175	0.0199106	0.114027	0.0142036	0.0174751	0.0433198	0.00470933	0.996289	1		0.958382	1	1	0.194744	0.0220318	0.889936	2.072	1.05102	86	6.43592	0.186063	79	6.32193	0.170259	15	0.229805	0.0311818	3	0.0541533	0.00639052	0.174419	0.0357066	0.167587	0.0379747	0.00856594	0.0375342	42	5.22907	0.0897989	30	4.9542	0.0646552
ENSMUST00000190729	chr13	100651380	100656058	0.5	+	Ak6	protein_coding	0.0218101	0.0201859	0.114574	0.0146736	0.0169982	0.045285	0.00467669	0.996289	1		0.958382	1	1	0.194744	0.0222084	0.889936	2.06569	1.04663	94	6.55569	0.0743367	84	6.40939	0.0661939	20	0.283669	0.0154889	3	0.0509295	0.00233664	0.212766	0.0432707	0.208361	0.0357143	0.00794608	0.0353	46	5.35137	0.0359863	34	5.12928	0.0267928
ENSMUST00000191621	chr1	191100477	191108909	0.5	+	Batf3	protein_coding	0.0190899	0.0166348	0.0595339	0.016701	0.0192539	0.119877	0.00295342	0.996289	1		0.958382	1	1	0.172097	0.0215413	0.889936	0.396552	-1.33442	8	3.07627	0.0307898	9	3.32193	0.0361446	3	0.425487	0.0092747	0	0	0	0.375	0.138313	0.301226	0	0	0	19	4.30529	0.0776439	22	4.52356	0.0883534
ENSMUST00000191774	chr3	16183236	16215006	0.5	+	Ythdf3	protein_coding	0.0253112	0.012369	0.109795	0.0205364	0.0315982	0.172896	0.00392327	0.996289	1		0.958382	1	1	0.192429	0.0284619	0.889936	2.32	1.21412	19	4.32766	0.0151397	21	4.45943	0.0164448	4	0.285572	0.00296471	2	0.0950796	0.001161	0.210526	0.0659875	0.195824	0.0952381	0.021321	0.0706	8	3.19624	0.00652571	9	3.32193	0.00704777
ENSMUST00000192666	chr1	191005849	191025967	0.5	-	Flvcr1	protein_coding	0.0108751	0.0115103	0.118204	0.0278286	0.00698767	0.140949	0.00143577	0.996289	1		0.958382	0.865193	1	0.138533	0.0178715	0.889936	2.83333	1.5025	23	4.36425	0.00714136	15	4	0.0047259	16	0.902841	0.00502452	5	0.444128	0.00140132	0.695652	0.206872	0.703581	0.333333	0.111032	0.29652	8	3.10505	0.00252048	6	2.80735	0.00189036
ENSMUST00000193332	chr9	108946165	108949619	0.5	+	Uqcrc1	protein_coding	0.0356246	0.0509522	0.0616589	0.222463	0.00470602	0.442595	0.0133601	0.996289	1		0.958382	0.713207	1	0.263915	0.0491495	0.889936	0.44801	-1.1584	116	6.85143	0.467202	101	6.67243	0.405622	27	0.310053	0.106659	0	0	0	0.232759	0.0452538	0.228293	0	0	0	260	7.57655	1.04284	139	7.12928	0.558233
ENSMUST00000193427	chr9	108571512	108572531	0.5	+	Dalrd3	protein_coding	0.0162786	0.0192479	0.0609745	0.0170442	0.0154726	0.0889794	0.00274363	0.996289	1		0.958382	1	1	0.17017	0.0198865	0.889936	0.402778	-1.31194	10	3.38998	0.038822	11	3.58496	0.0441767	3	0.337728	0.0092747	0	0	0	0.3	0.0996256	0.238904	0	0	0	24	4.60819	0.0963855	25	4.70044	0.100402
ENSMUST00000193771	chr1	191097880	191108945	0.5	+	Batf3	protein_coding	0.0441754	0.0394622	0.0608553	0.029867	0.037507	0.201729	0.00842668	0.996289	1		0.958382	1	1	0.225473	0.041215	0.889936	0.431373	-1.21299	7	3.02561	0.0294511	8	3.16993	0.0321285	3	0.389102	0.0083601	2	0.22536	0.00595422	0.428571	0.128603	0.283864	0.25	0.0710931	0.185325	17	4.13131	0.0682731	17	4.16993	0.0682731
ENSMUST00000194248	chr4	118359990	118362744	0.5	+	Hyi	polymorphic_pseudogene	3.52556e-05	7.0461e-05	0.129572	0.00454817	4.80907e-07	0.0129685	6.29119e-05	0.100698	0.195655		0.958382	0.00303677	1	0.0594226	0.000344373	0.87632	0.240469	-2.05608	137	7.06064	0.406746	129	7.02237	0.383929	43	0.43718	0.125083	45	0.561181	0.132375	0.313869	0.0619179	0.30752	0.348837	0.0799134	0.344791	568	8.83106	1.69147	559	9.12928	1.66369
ENSMUST00000194469	chr9	108947417	108949540	0.5	+	Uqcrc1	protein_coding	0.0118651	0.0178147	0.0706508	0.128681	0.000860875	0.479191	0.00460485	0.996289	1		0.958382	0.39357	1	0.194744	0.02323	0.889936	0.39221	-1.3503	144	7.16877	0.579652	148	7.21917	0.594378	25	0.25255	0.0992166	29	0.256711	0.11313	0.173611	0.0352292	0.171166	0.195946	0.0355596	0.190334	368	8.06269	1.47791	176	7.46761	0.706827
ENSMUST00000194505	chr1	172318310	172319835	0.5	+	Igsf8	protein_coding	0.00970473	0.0165268	0.0601621	0.0457092	0.010323	0.154834	0.0013796	0.996289	1		0.958382	1	1	0.138533	0.0192304	0.889936	0.475655	-1.07201	85	6.33891	0.164083	84	6.40939	0.162791	35	0.606306	0.065901	49	0.737593	0.0948174	0.411765	0.0956483	0.401633	0.583333	0.11508	0.58245	178	7.34186	0.344961	124	6.96578	0.24031
ENSMUST00000195072	chr3	30818851	30820032	0.5	+	Sec62	protein_coding	0.0561451	0.0623559	0.113747	0.0502765	0.0143987	0.0994078	0.0204535	0.996289	1		0.958382	1	1	0.298054	0.0479892	0.889936	2.13889	1.09686	77	6.12996	0.309237	56	5.83289	0.2249	47	0.797563	0.185653	17	0.45861	0.0654964	0.61039	0.130109	0.60036	0.303571	0.0786248	0.291225	36	5.14748	0.144578	43	5.45943	0.172691
ENSMUST00000195659	chr1	172318760	172319720	0.5	+	Igsf8	protein_coding	0.00840776	0.0145067	0.0597944	0.0428181	0.00938571	0.138846	0.00113236	0.996289	1		0.958382	1	1	0.138089	0.0172841	0.889936	0.470919	-1.08645	84	6.32673	0.213435	84	6.40939	0.214286	33	0.589326	0.0829114	48	0.68344	0.121029	0.392857	0.0931486	0.388462	0.571429	0.106631	0.5648	178	7.34024	0.453231	124	6.96578	0.316327
ENSMUST00000195969	chr5	21186313	21288642	0.5	+	Gsap	protein_coding	0.0507294	0.0462928	0.119726	0.0203676	0.02726	0.163213	0.00781005	0.996289	1		0.958382	1	1	0.220846	0.0411263	0.889936	2.20513	1.14086	29	4.85073	0.0169525	27	4.80735	0.0159669	9	0.41469	0.00509857	9	0.515831	0.00526056	0.310345	0.0854903	0.300756	0.333333	0.1073	0.329467	13	3.41677	0.00768776	6	2.80735	0.0035482
ENSMUST00000196055	chr5	142464074	142478054	0.5	+	Ap5z1	protein_coding	0.0109882	0.0196477	0.0633367	0.0763538	0.0257701	0.0904767	0.00148268	0.996289	1		0.958382	1	1	0.138533	0.0231924	0.889936	0.497585	-1.00699	34	5.11765	0.0420237	30	4.9542	0.0367197	9	0.324934	0.010265	2	0.0701355	0.00181469	0.264706	0.0634929	0.244267	0.0666667	0.0141568	0.04942	69	6.01631	0.0844553	80	6.33985	0.0979192
ENSMUST00000196405	chr5	142464061	142477802	0.5	+	Ap5z1	protein_coding	0.00357602	0.00688973	0.0599903	0.046586	0.00995785	0.0562406	0.000372721	0.778668	1		0.958382	1	1	0.0829992	0.0105319	0.889936	0.440415	-1.18307	28	4.85125	0.113788	25	4.70044	0.100402	7	0.311501	0.0267403	2	0.0838907	0.00595422	0.25	0.0642104	0.235	0.08	0.0178474	0.059304	64	5.90245	0.258367	75	6.24793	0.301205
ENSMUST00000197044	chr5	121204546	121205259	0.5	+	Rpl6	protein_coding	0.0388177	0.0473085	0.116709	0.0626015	0.00657796	0.0634829	0.0109205	0.996289	1		0.958382	0.835643	1	0.242606	0.0347496	0.889936	2.28148	1.18997	103	6.4648	0.412316	124	6.96578	0.497992	59	1.09452	0.236823	36	0.375667	0.142901	0.572816	0.169305	0.574373	0.290323	0.0539304	0.286955	45	5.45434	0.180723	36	5.20945	0.144578
ENSMUST00000198071	chr5	21186312	21251790	0.5	+	Gsap	protein_coding	0.0180998	0.0138546	0.11372	0.0104932	0.00808545	0.0860041	0.00128307	0.996289	1		0.958382	0.933969	1	0.138533	0.0159876	0.889936	2.66667	1.41504	27	4.74394	0.0177896	25	4.70044	0.0166778	9	0.445359	0.00575162	9	0.561181	0.00593436	0.333333	0.0938795	0.323313	0.36	0.119389	0.355824	10	3.23808	0.00667111	6	2.80735	0.00400267
ENSMUST00000204620	chr6	65043213	65115598	0.5	+	Smarcad1	protein_coding	0.032609	0.0281402	0.116453	0.0290443	0.0318139	0.183607	0.00429607	0.996289	1		0.958382	1	1	0.194744	0.0359685	0.889936	2.14634	1.10188	29	4.89257	0.00730958	27	4.80735	0.00672813	8	0.357911	0.00193557	6	0.329719	0.0014778	0.275862	0.073154	0.2648	0.222222	0.0685864	0.219644	14	3.6416	0.0034056	8	3.16993	0.00199352
ENSMUST00000204628	chr6	138140554	138156392	0.5	+	Mgst1	protein_coding	0.0425735	0.0626161	0.0640001	0.122062	0.0144081	0.115789	0.0125843	0.996289	1		0.958382	1	1	0.259409	0.046021	0.889936	0.47619	-1.07039	47	5.55771	0.0942761	49	5.64386	0.0989899	9	0.276953	0.0176503	8	0.203863	0.0149758	0.191489	0.0498321	0.187219	0.163265	0.0361212	0.151286	98	6.38839	0.19798	70	6.14975	0.141414
ENSMUST00000205318	chr7	80349097	80363462	0.5	-	Man2a2	protein_coding	0.00952488	0.00822679	0.115234	0.036109	0.0180333	0.0542115	0.00123061	0.996289	1		0.958382	1	1	0.138533	0.0168909	0.889936	2.10204	1.07179	69	6.04081	0.27577	81	6.35755	0.325301	26	0.62403	0.103668	8	0.126601	0.0297711	0.376812	0.103302	0.375924	0.0987654	0.0199135	0.0915185	33	5.06557	0.131191	34	5.12928	0.136546
ENSMUST00000205340	chr7	126466997	126475130	0.5	-	Sh2b1	protein_coding	0.000464813	0.000634097	0.0760696	0.00530485	0.0024473	0.00910194	2.04791e-05	0.352217	0.581674		0.958382	0.612756	1	0.0242473	0.00176921	0.889936	0.356061	-1.48981	16	3.9183	0.0155578	17	4.16993	0.0168818	9	0.821897	0.00802672	9	0.615335	0.00883376	0.5625	0.209759	0.51593	0.529412	0.147565	0.523271	44	5.47986	0.0436941	42	5.42626	0.041708
ENSMUST00000205440	chr7	126466994	126475090	0.5	-	Sh2b1	protein_coding	0.000464813	0.000634141	0.0760696	0.00530485	0.0024473	0.00910194	2.04791e-05	0.352217	0.581674		0.958382	0.612756	1	0.0242473	0.00176922	0.889936	0.356061	-1.48981	16	3.9183	0.0155116	17	4.16993	0.0168317	9	0.821897	0.00800288	9	0.615335	0.00880752	0.5625	0.209759	0.51593	0.529412	0.147565	0.523271	44	5.47986	0.0435644	42	5.42626	0.0415842
ENSMUST00000205497	chr7	126467005	126475050	0.5	-	Sh2b1	protein_coding	0.000464813	0.000632733	0.0760696	0.00530485	0.0024473	0.00910194	2.04791e-05	0.352217	0.581674		0.958382	0.612756	1	0.0242473	0.00176866	0.889936	0.356061	-1.48981	16	3.9183	0.0198312	17	4.16993	0.021519	9	0.821897	0.0102315	9	0.615335	0.0112603	0.5625	0.209759	0.51593	0.529412	0.147565	0.523271	44	5.47986	0.0556962	42	5.42626	0.0531646
ENSMUST00000205711	chr7	34140714	34142086	0.5	-	Uba2	protein_coding	0.0116854	0.00967951	0.112249	0.0288795	0.0242349	0.128496	0.00154948	0.996289	1		0.958382	1	1	0.140446	0.0209465	0.889936	2.2093	1.14359	32	4.97196	0.127175	27	4.80735	0.108434	12	0.490473	0.047064	6	0.329719	0.0238169	0.375	0.0986477	0.370071	0.222222	0.0685864	0.219644	14	3.85599	0.0575636	11	3.58496	0.0441767
ENSMUST00000205733	chr7	126466999	126474822	0.5	-	Sh2b1	protein_coding	0.000464813	0.000633363	0.0760696	0.00530485	0.0024473	0.00910194	2.04791e-05	0.352217	0.581674		0.958382	0.612756	1	0.0242473	0.00176891	0.889936	0.356061	-1.48981	16	3.9183	0.0242143	17	4.16993	0.0262751	9	0.821897	0.0124929	9	0.615335	0.013749	0.5625	0.209759	0.51593	0.529412	0.147565	0.523271	44	5.47986	0.0680062	42	5.42626	0.064915
ENSMUST00000205889	chr7	126466999	126474824	0.5	-	Sh2b1	protein_coding	0.000464813	0.000633267	0.0760696	0.00530485	0.0024473	0.00910194	2.04791e-05	0.352217	0.581674		0.958382	0.612756	1	0.0242473	0.00176888	0.889936	0.356061	-1.48981	16	3.9183	0.0196817	17	4.16993	0.0213568	9	0.821897	0.0101544	9	0.615335	0.0111754	0.5625	0.209759	0.51593	0.529412	0.147565	0.523271	44	5.47986	0.0552764	42	5.42626	0.0527638
ENSMUST00000206508	chr7	24903056	24926594	0.5	+	Arhgef1	protein_coding	0.00810602	0.0126054	0.0607806	0.0668035	0.00502307	0.075556	0.00152106	0.996289	1		0.958382	0.72639	1	0.138533	0.0157415	0.889936	0.405405	-1.30256	25	4.68146	0.0421585	23	4.58496	0.0387858	6	0.28291	0.00892328	3	0.186112	0.00500034	0.24	0.0604319	0.21166	0.130435	0.0405918	0.128922	62	5.73489	0.103991	56	5.83289	0.0944351
ENSMUST00000206664	chr7	126466999	126473068	0.5	-	Sh2b1	protein_coding	0.000464813	0.000633926	0.0760696	0.00530485	0.0024473	0.00910194	2.04791e-05	0.352217	0.581674		0.958382	0.612756	1	0.0242473	0.00176914	0.889936	0.356061	-1.48981	16	3.9183	0.00885623	17	4.16993	0.00960995	9	0.821897	0.00456919	9	0.615335	0.0050286	0.5625	0.209759	0.51593	0.529412	0.147565	0.523271	44	5.47986	0.0248728	42	5.42626	0.0237422
ENSMUST00000207185	chr7	28982861	29003279	0.5	+	Map4k1	protein_coding	0.00833312	0.0135397	0.0596215	0.0303886	0.00195686	0.0754235	0.001856	0.996289	1		0.958382	0.604762	1	0.148712	0.0127903	0.889936	0.346154	-1.53051	15	3.93926	0.015121	18	4.24793	0.0181452	6	0.534626	0.00523806	0	0	0	0.4	0.135717	0.34641	0	0	0	43	5.23772	0.0436828	33	5.08746	0.0332661
ENSMUST00000207525	chr7	19696735	19697631	0.5	-	Apoe	protein_coding	0.0974352	0.036186	0.0280478	0.0130067	0.000318583	0.0158303	0.013911	0.996289	1		0.958382	0.167646	1	0.266041	0.0136926	0.889936	0.407318	-1.29577	3788	11.8577	15.2142	3529	11.7855	14.1727	964	0.357264	3.86964	813	0.360847	3.26291	0.254488	0.0301293	0.254344	0.230377	0.030618	0.230225	9301	12.9934	37.3521	6418	12.6481	25.7751
ENSMUST00000208575	chr7	143557706	143565015	0.5	-	Cars	protein_coding	0.0239681	0.0314614	0.0613782	0.0241814	0.0173594	0.0800185	0.00433806	0.996289	1		0.958382	1	1	0.194744	0.025359	0.889936	0.434343	-1.20309	14	3.87371	0.0208031	14	3.90689	0.0203193	6	0.535965	0.00799357	8	0.719694	0.0107591	0.428571	0.13836	0.384249	0.571429	0.184211	0.5295	33	5.05066	0.0478955	36	5.20945	0.0522496
ENSMUST00000208737	chr11	120784285	120789101	0.5	+	Gps1	protein_coding	0.00261453	0.0040883	0.0591798	0.0156717	0.0029268	0.0392841	0.000219861	0.669321	0.93335		0.958382	0.617674	1	0.0767442	0.00590586	0.889936	0.384615	-1.37851	25	4.64769	0.0412541	24	4.64386	0.039604	9	0.47969	0.014099	11	0.70265	0.0171257	0.36	0.103211	0.34176	0.458333	0.151308	0.432425	65	5.93304	0.107261	50	5.67243	0.0825083
ENSMUST00000208740	chr7	30417712	30419802	0.5	-	Hcst	protein_coding	0.0183259	0.030898	0.0608403	0.109092	0.0139122	0.0782193	0.00371334	0.996289	1		0.958382	1	1	0.191156	0.028477	0.889936	0.490421	-1.02791	85	6.38691	0.248785	87	6.45943	0.253644	26	0.448185	0.074463	35	0.496648	0.0994163	0.305882	0.0701724	0.299306	0.402299	0.0768872	0.391952	174	7.23899	0.507289	182	7.5157	0.530612
ENSMUST00000209140	chr7	84615583	84618698	0.5	-	Zfand6	protein_coding	0.00451557	0.00545359	0.117217	0.00974913	0.00974972	0.0230507	0.000439594	0.919816	1		0.958382	1	1	0.0832766	0.0083288	0.889936	2.25532	1.17333	71	6.14558	0.283802	74	6.22882	0.297189	14	0.280495	0.0534805	12	0.216787	0.0476337	0.197183	0.0456418	0.188443	0.162162	0.0348038	0.160281	31	4.8661	0.125837	25	4.70044	0.100402
ENSMUST00000209253	chr7	140763819	140774987	0.5	+	Cyp2e1	protein_coding	1	0.0201382	0.064722	0.305249	3.02607e-06	0.843611	0.00847401	1	1		0.958382	0.0040947	1	0.225783	0.026258	0.889936	0.227545	-2.13578	25	4.66655	0.0512821	25	4.70044	0.0506073	9	0.480576	0.0172164	12	0.635803	0.0240097	0.36	0.102983	0.33572	0.48	0.135265	0.474432	111	5.60845	0.225371	22	4.52356	0.0445344
ENSMUST00000209292	chr7	45897081	45917413	0.5	+	Tmem143	protein_coding	0.0318924	0.0356881	0.0658072	0.062172	0.0209151	0.15704	0.00442471	0.996289	1		0.958382	1	1	0.194744	0.0352537	0.889936	0.436782	-1.19502	13	3.69582	0.00839408	15	4	0.00994036	5	0.604183	0.00326897	2	0.129672	0.000982505	0.384615	0.163477	0.389438	0.133333	0.0324181	0.09884	29	4.75774	0.019218	21	4.45943	0.0139165
ENSMUST00000209350	chr7	45897101	45917409	0.5	+	Tmem143	protein_coding	0.0318924	0.0356935	0.0658072	0.062172	0.0209151	0.15704	0.00442471	0.996289	1		0.958382	1	1	0.194744	0.0352545	0.889936	0.436782	-1.19502	13	3.69582	0.0123337	15	4	0.0146056	5	0.604183	0.0048032	2	0.129672	0.00144362	0.384615	0.163477	0.389438	0.133333	0.0324181	0.09884	29	4.75774	0.0282376	21	4.45943	0.0204479
ENSMUST00000209441	chr8	25157729	25162571	0.5	-	Tacc1	protein_coding	0.0241409	0.0217014	0.118958	0.0278483	0.0204668	0.0821129	0.00300073	0.996289	1		0.958382	1	1	0.172964	0.026321	0.889936	2.16393	1.11366	44	5.42155	0.176707	53	5.75489	0.212851	16	0.57735	0.0626042	0	0	0	0.363636	0.106492	0.354283	0	0	0	20	4.37179	0.08166	17	4.16993	0.0682731
ENSMUST00000209600	chr7	141297185	141313264	0.5	-	Deaf1	protein_coding	0.0146433	0.0149598	0.0635023	0.0155331	0.0116285	0.0415844	0.00135635	0.996289	1		0.958382	1	1	0.138533	0.0146047	0.889936	0.418182	-1.2578	15	4.00094	0.0266204	17	4.16993	0.0295139	4	0.362351	0.00657281	2	0.115647	0.00257396	0.266667	0.0905664	0.246909	0.117647	0.0277335	0.0872118	37	5.2133	0.0636574	36	5.20945	0.0625
ENSMUST00000210062	chr7	141297185	141327493	0.5	-	Deaf1	protein_coding	0.0173471	0.017927	0.0638924	0.0189754	0.014801	0.0502501	0.00176181	0.996289	1		0.958382	1	1	0.146385	0.0174569	0.889936	0.432432	-1.20945	16	4.07507	0.0105263	17	4.16993	0.0111842	3	0.235105	0.00174063	2	0.115647	0.000975395	0.1875	0.0576935	0.165359	0.117647	0.0277335	0.0872118	37	5.22364	0.0243421	36	5.20945	0.0236842
ENSMUST00000210235	chr7	140763845	140774746	0.5	+	Cyp2e1	protein_coding	1	0.0186949	0.0686595	0.302641	2.18787e-06	0.843611	0.00824223	1	1		0.958382	0.0040947	1	0.224356	0.024885	0.889936	0.222874	-2.1657	25	4.66655	0.100132	25	4.70044	0.0988142	9	0.480576	0.0336162	12	0.635803	0.0468806	0.36	0.102983	0.33572	0.48	0.135265	0.474432	114	5.61965	0.449275	22	4.52356	0.0869565
ENSMUST00000210369	chr8	70597491	70608872	0.5	-	Ssbp4	protein_coding	0.0369753	0.0463001	0.0710239	0.398116	0.00333026	0.100731	0.0152918	0.996289	1		0.958382	0.626305	1	0.273291	0.0424481	0.889936	0.461942	-1.11422	704	9.43463	1.05232	652	9.35094	0.974589	171	0.337152	0.254216	128	0.302056	0.190588	0.242898	0.0357356	0.241578	0.196319	0.0323023	0.195558	1524	9.98713	2.27803	1021	9.99718	1.52616
ENSMUST00000211134	chr8	70597493	70608302	0.5	-	Ssbp4	protein_coding	0.0371492	0.0465136	0.070961	0.393658	0.00339142	0.100706	0.0153841	0.996289	1		0.958382	0.629872	1	0.273395	0.0425763	0.889936	0.462508	-1.11245	697	9.41742	2.7992	645	9.33539	2.59036	177	0.354496	0.710162	138	0.33248	0.553742	0.253945	0.0376425	0.253702	0.213953	0.035615	0.21377	1507	9.97408	6.05221	1017	9.99152	4.08434
ENSMUST00000211146	chr7	141297473	141310920	0.5	-	Deaf1	protein_coding	0.0146433	0.0149586	0.0635023	0.0155331	0.0116285	0.0415844	0.00135635	0.996289	1		0.958382	1	1	0.138533	0.0146045	0.889936	0.418182	-1.2578	15	4.00094	0.0285537	17	4.16993	0.0316574	4	0.362351	0.00705017	2	0.115647	0.00276089	0.266667	0.0905664	0.246909	0.117647	0.0277335	0.0872118	37	5.2133	0.0682806	36	5.20945	0.0670391
ENSMUST00000212422	chr8	104258126	104261569	0.5	+	Cklf	protein_coding	0.0256022	0.0318457	0.068443	0.0539422	0.0324216	0.143878	0.00384546	0.996289	1		0.958382	1	1	0.192429	0.0341346	0.889936	0.481818	-1.05344	18	4.11937	0.0709505	20	4.39232	0.0803213	8	0.701961	0.0311946	6	0.372931	0.0238169	0.444444	0.170405	0.439667	0.3	0.0849054	0.29652	37	5.1606	0.147256	31	5	0.124498
ENSMUST00000212688	chr8	104258235	104261286	0.5	+	Cklf	protein_coding	0.0220075	0.0280647	0.0662605	0.0492908	0.0281547	0.132399	0.00316077	0.996289	1		0.958382	1	1	0.178346	0.0303587	0.889936	0.473214	-1.07943	18	4.11937	0.0709505	20	4.39232	0.0803213	8	0.701961	0.0311946	6	0.372931	0.0238169	0.444444	0.170405	0.439667	0.3	0.0849054	0.29652	37	5.18406	0.149933	32	5.04439	0.128514
ENSMUST00000214311	chr9	123009391	123018725	0.5	+	Kif15	protein_coding	0.0230231	0.0333092	0.0628963	0.0631208	0.00389459	0.115536	0.00524026	0.996289	1		0.958382	0.633675	1	0.20105	0.0255863	0.889936	0.359223	-1.47705	12	3.71996	0.0103816	12	3.70044	0.010101	3	0.270812	0.00211836	3	0.357319	0.00249596	0.25	0.0727998	0.20405	0.25	0.0965611	0.2471	34	4.85265	0.0289001	23	4.58496	0.0193603
ENSMUST00000214510	chr9	44347928	44361644	0.5	-	Vps11	protein_coding	0.0152864	0.0252054	0.0637363	0.0860591	0.0213672	0.105978	0.00268014	0.996289	1		0.958382	1	1	0.169808	0.0277981	0.889936	0.491667	-1.02425	39	5.31221	0.0139282	39	5.32193	0.0138102	9	0.30747	0.00301165	12	0.434078	0.0042	0.230769	0.0578798	0.216226	0.307692	0.0815641	0.304123	80	6.18255	0.0283286	66	6.06609	0.0233711
ENSMUST00000215189	chr9	45906569	45929726	0.5	+	Pcsk7	protein_coding	0.0258492	0.034557	0.0636408	0.080353	0.0121707	0.102772	0.00559238	0.996289	1		0.958382	1	1	0.20105	0.0316697	0.889936	0.452736	-1.14326	30	4.92352	0.0153354	25	4.70044	0.012639	11	0.436308	0.00511425	2	0.0838907	0.000749545	0.366667	0.088617	0.333494	0.08	0.0178474	0.059304	67	5.88845	0.0338726	55	5.80735	0.0278059
ENSMUST00000216672	chr9	45906985	45929659	0.5	+	Pcsk7	protein_coding	0.0258197	0.0344191	0.0636408	0.080353	0.0121707	0.102772	0.00558226	0.996289	1		0.958382	1	1	0.20105	0.0316383	0.889936	0.452736	-1.14326	30	4.92352	0.0280864	25	4.70044	0.0231481	11	0.436308	0.00936666	2	0.0838907	0.00137278	0.366667	0.088617	0.333494	0.08	0.0178474	0.059304	67	5.88845	0.062037	55	5.80735	0.0509259
ENSMUST00000217612	chr9	123017418	123018518	0.5	+	Kif15	protein_coding	0.0235245	0.0340806	0.0628963	0.0631208	0.00389459	0.115536	0.00540952	0.996289	1		0.958382	0.633675	1	0.20105	0.0258665	0.889936	0.359223	-1.47705	12	3.71996	0.0495315	12	3.70044	0.0481928	3	0.270812	0.0101069	3	0.357319	0.0119084	0.25	0.0727998	0.20405	0.25	0.0965611	0.2471	34	4.85265	0.137885	23	4.58496	0.0923695
ENSMUST00000220429	chr10	128510256	128520306	0.5	-	Esyt1	protein_coding	0.0048642	0.00875091	0.0863282	0.0179416	0.00421647	0.0228577	0.00043813	0.928043	1		0.958382	0.66564	1	0.0832766	0.00833041	0.889936	0.416949	-1.26206	41	5.38986	0.0336617	41	5.39232	0.0336617	3	0.103247	0.00246305	5	0.147572	0.00365172	0.0731707	0.0191559	0.0731707	0.121951	0.027367	0.108483	98	6.53635	0.0807334	101	6.67243	0.0829228
ENSMUST00000222368	chr12	112647751	112649149	0.5	+	Siva1	protein_coding	0.0329361	0.0159305	0.115628	0.0270199	0.0447529	0.266871	0.00709842	0.996289	1		0.958382	1	1	0.213488	0.0390704	0.889936	2.3	1.20163	15	4.02158	0.0615797	16	4.08746	0.064257	3	0.190052	0.0083601	2	0.122258	0.00595422	0.2	0.0472579	0.135761	0.125	0.0299106	0.0926625	7	2.93578	0.0267738	7	3	0.0281124
ENSMUST00000222729	chr12	112647832	112649148	0.5	+	Siva1	protein_coding	0.0325698	0.0157062	0.115628	0.0270199	0.0447529	0.266871	0.00703563	0.996289	1		0.958382	1	1	0.212912	0.0388797	0.889936	2.3	1.20163	15	4.02158	0.0615797	16	4.08746	0.064257	3	0.190052	0.0083601	2	0.122258	0.00595422	0.2	0.0472579	0.135761	0.125	0.0299106	0.0926625	7	2.93578	0.0267738	7	3	0.0281124
ENSMUST00000222857	chr13	5861541	5867275	0.5	+	Klf6	protein_coding	0.043645	0.00930929	0.125899	0.063718	3.70476e-05	0.0555329	0.00359528	0.996289	1		0.958382	0.0387651	1	0.189383	0.0113396	0.889936	3.21299	1.68392	412	8.13072	0.410282	285	8.15987	0.283582	404	1.64061	0.401359	293	2.36725	0.290619	0.980583	0.201779	0.978253	1.02807	0.290108	1.02481	128	6.90646	0.127695	92	6.53916	0.0915423
ENSMUST00000226593	chr16	52031606	52205513	0.5	+	Cblb	protein_coding	0.0243481	0.0166314	0.0589583	0.0301691	0.0397407	0.148008	0.00454475	0.996289	1		0.958382	1	1	0.194744	0.0294591	0.889936	0.463768	-1.10852	11	3.53578	0.00996885	11	3.58496	0.0102804	2	0.19399	0.00142759	2	0.171207	0.00138561	0.181818	0.0548649	0.143205	0.181818	0.0477569	0.134782	23	4.56991	0.0214953	21	4.45943	0.0196262
ENSMUST00000227062	chr16	52031563	52205384	0.5	+	Cblb	protein_coding	0.0243481	0.0166372	0.0589583	0.0301691	0.0397407	0.148008	0.00454475	0.996289	1		0.958382	1	1	0.194744	0.0294605	0.889936	0.463768	-1.10852	11	3.53578	0.0113355	11	3.58496	0.0116897	2	0.19399	0.0016233	2	0.171207	0.00157556	0.181818	0.0548649	0.143205	0.181818	0.0477569	0.134782	23	4.56991	0.0244421	21	4.45943	0.0223167
ENSMUST00000227756	chr16	52049653	52205385	0.5	+	Cblb	protein_coding	0.0243481	0.0166199	0.0589583	0.0301691	0.0397407	0.148008	0.00454475	0.996289	1		0.958382	1	1	0.194744	0.0294561	0.889936	0.463768	-1.10852	11	3.53578	0.0113234	11	3.58496	0.0116773	2	0.19399	0.00162158	2	0.171207	0.00157389	0.181818	0.0548649	0.143205	0.181818	0.0477569	0.134782	23	4.56991	0.0244161	21	4.45943	0.022293
ENSMUST00000227879	chr16	52032217	52205513	0.5	+	Cblb	protein_coding	0.0243481	0.0166256	0.0589583	0.0301691	0.0397407	0.148008	0.00454475	0.996289	1		0.958382	1	1	0.194744	0.0294576	0.889936	0.463768	-1.10852	11	3.53578	0.00996885	11	3.58496	0.0102804	2	0.19399	0.00142759	2	0.171207	0.00138561	0.181818	0.0548649	0.143205	0.181818	0.0477569	0.134782	23	4.56991	0.0214953	21	4.45943	0.0196262
ENSMUST00000229292	chr15	76344476	76345795	0.5	+	Cyc1	protein_coding	0.0148812	0.0213233	0.0644716	0.0942079	0.0117355	0.118008	0.00215711	0.996289	1		0.958382	1	1	0.155026	0.0247924	0.889936	0.437908	-1.1913	22	4.48588	0.0896921	24	4.64386	0.0963855	8	0.51838	0.0306732	8	0.389975	0.0297711	0.363636	0.115558	0.341983	0.333333	0.0839765	0.308875	51	5.47456	0.204819	41	5.39232	0.164659
ENSMUST00000231737	chr16	24529394	24530362	0.5	+	Morf4l1-ps1	processed_pseudogene	0.040971	0.0252664	0.115743	0.0411238	0.0610107	0.242109	0.0083855	0.996289	1		0.958382	1	1	0.224689	0.048267	0.889936	2	1	23	4.59242	0.0937082	25	4.70044	0.100402	4	0.235828	0.0152046	2	0.0807243	0.00595422	0.173913	0.0513516	0.162255	0.08	0.0171738	0.059304	12	3.62806	0.0468541	13	3.80735	0.0522088
ENSMUST00000233162	chr17	73883908	73950145	0.5	-	Xdh	protein_coding	0.0143107	0.0149569	0.0589556	0.0172254	0.0125384	0.0578692	0.00111226	0.996289	1		0.958382	1	1	0.138089	0.0150566	0.889936	0.420561	-1.24961	15	3.9667	0.060241	13	3.80735	0.0522088	5	0.372448	0.0175056	2	0.158512	0.00595422	0.333333	0.0938937	0.290593	0.153846	0.0416332	0.114046	36	5.16245	0.14324	32	5.04439	0.128514
ENSMUST00000233392	chr17	73883895	73900407	0.5	-	Xdh	protein_coding	0.00727639	0.00527379	0.0605237	0.0211349	0.0178406	0.0466844	0.000513802	0.996289	1		0.958382	1	1	0.0892978	0.0111186	0.889936	0.457746	-1.12738	22	4.43838	0.0275307	25	4.70044	0.0317662	8	0.549095	0.00962119	3	0.158512	0.00376773	0.363636	0.123715	0.349471	0.12	0.0337229	0.118608	47	5.57813	0.060144	43	5.45943	0.0546379
ENSMUST00000233613	chr17	28186187	28205886	0.5	+	Zfp523	protein_coding	0.0111904	0.0149526	0.0711822	0.0190391	0.00323	0.0860803	0.00136496	0.996289	1		0.958382	0.618072	1	0.138533	0.0136002	0.889936	0.306452	-1.70627	6	2.83062	0.00683945	5	2.58496	0.00539957	3	0.425487	0.00249395	0	0	0	0.5	0.150316	0.364642	0	0	0	21	4.26093	0.0223182	26	4.75489	0.0280778
ENSMUST00000233621	chr17	73883908	73950196	0.5	-	Xdh	protein_coding	0.00777602	0.00607909	0.0604848	0.0230091	0.0200519	0.050456	0.000601096	0.996289	1		0.958382	1	1	0.0979659	0.0121905	0.889936	0.464789	-1.10535	22	4.47156	0.00506329	25	4.70044	0.00575374	7	0.491933	0.00161105	3	0.158512	0.00068244	0.318182	0.110014	0.318182	0.12	0.0337229	0.118608	47	5.57813	0.0108937	43	5.45943	0.00989643
ENSMUST00000233841	chr17	28177163	28205886	0.5	+	Zfp523	protein_coding	0.0111904	0.0149648	0.0711822	0.0190391	0.00323	0.0860803	0.00136496	0.996289	1		0.958382	0.618072	1	0.138533	0.0136017	0.889936	0.306452	-1.70627	6	2.83062	0.00525152	5	2.58496	0.00414594	3	0.425487	0.00191493	0	0	0	0.5	0.150316	0.364642	0	0	0	21	4.26093	0.0171365	26	4.75489	0.0215589
ENSMUST00000233904	chr17	28177458	28205884	0.5	+	Zfp523	protein_coding	0.0111904	0.0149547	0.0711822	0.0190391	0.00323	0.0860803	0.00136496	0.996289	1		0.958382	0.618072	1	0.138533	0.0136004	0.889936	0.306452	-1.70627	6	2.83062	0.00685426	5	2.58496	0.00541126	3	0.425487	0.00249935	0	0	0	0.5	0.150316	0.364642	0	0	0	21	4.26093	0.0223665	26	4.75489	0.0281385
ENSMUST00000235530	chr17	34305867	34316674	0.5	+	H2-Eb1	protein_coding	0.0357863	0.0478678	0.0651532	0.0809643	0.0332349	0.146151	0.00559186	0.996289	1		0.958382	1	1	0.20105	0.0423774	0.889936	0.487179	-1.03747	19	4.28392	0.0183398	21	4.45943	0.0202703	6	0.41746	0.00510763	3	0.186112	0.00286216	0.315789	0.0974481	0.2785	0.142857	0.0417345	0.1412	39	5.20262	0.0376448	40	5.35755	0.03861
ENSMUST00000236163	chr17	26636023	26656934	0.5	+	Ergic1	protein_coding	0.0050367	0.00631214	0.0699955	0.0155449	0.00522603	0.0222512	0.000525462	0.928043	1		0.958382	0.739607	1	0.0904901	0.008009	0.889936	0.432584	-1.20895	51	5.65963	0.206158	51	5.70044	0.204819	17	0.470629	0.0662752	24	0.605026	0.0952675	0.333333	0.0831554	0.321478	0.470588	0.106137	0.465129	119	6.82277	0.476573	115	6.85798	0.461847
ENSMUST00000236232	chr17	34305926	34316199	0.5	+	H2-Eb1	protein_coding	0.0301688	0.0404824	0.0641282	0.0741806	0.0293594	0.13567	0.00447597	0.996289	1		0.958382	1	1	0.194744	0.0374638	0.889936	0.478632	-1.06301	19	4.26154	0.0182292	20	4.39232	0.0195312	6	0.404962	0.00501133	5	0.285616	0.00434355	0.315789	0.0950271	0.274907	0.25	0.0650262	0.22239	39	5.20262	0.0380859	40	5.35755	0.0390625
ENSMUST00000236820	chr19	46305998	46311894	0.5	+	Nfkb2	protein_coding	0.0192682	0.0297583	0.0596381	0.0338266	0.0104428	0.0473524	0.00150769	0.996289	1		0.958382	1	1	0.138533	0.0189029	0.889936	0.459459	-1.12199	45	5.49939	0.182062	50	5.67243	0.200803	12	0.397787	0.047064	6	0.161506	0.0238169	0.266667	0.0723329	0.258506	0.12	0.0284721	0.118608	99	6.54235	0.396252	93	6.55459	0.373494
ENSMUST00000237330	chr19	46304320	46312385	0.5	+	Nfkb2	protein_coding	0.0263725	0.0378733	0.0604823	0.0642501	0.0155343	0.0761335	0.00407558	0.996289	1		0.958382	1	1	0.192429	0.0293383	0.889936	0.493562	-1.0187	77	6.27206	0.0868252	82	6.37504	0.0928652	10	0.178373	0.0104616	0	0	0	0.12987	0.0284392	0.12049	0	0	0	155	7.14021	0.175915	127	7	0.143828
ENSMUST00000237761	chr19	46305998	46311894	0.5	+	Nfkb2	protein_coding	0.0192682	0.0297615	0.0596381	0.0338266	0.0104428	0.0473524	0.00150769	0.996289	1		0.958382	1	1	0.138533	0.0189032	0.889936	0.459459	-1.12199	45	5.49939	0.182062	50	5.67243	0.200803	12	0.397787	0.047064	6	0.161506	0.0238169	0.266667	0.0723329	0.258506	0.12	0.0284721	0.118608	99	6.54235	0.396252	93	6.55459	0.373494
ENSMUST00000237791	chr19	46305998	46311894	0.5	+	Nfkb2	protein_coding	0.0464313	0.0614596	0.060352	0.0974905	0.0101327	0.209537	0.010662	0.996289	1		0.958382	1	1	0.242606	0.0451096	0.889936	0.479263	-1.06111	104	6.6986	0.189781	114	6.84549	0.208029	19	0.265319	0.0331996	2	0.0185191	0.00270547	0.182692	0.0396081	0.174937	0.0175439	0.0027053	0.0130053	217	7.5316	0.395985	146	7.19967	0.266423
ENSMUST00000238125	chr19	60761839	60782190	0.5	-	Eif3a	protein_coding	0.0154145	0.00893853	0.113116	0.0146123	0.0102105	0.134634	0.00168509	0.996289	1		0.958382	1	1	0.143795	0.0176213	0.889936	2.88889	1.53051	17	4.08893	0.0353021	15	4	0.0305499	9	0.678348	0.0177941	8	0.801447	0.0150978	0.529412	0.165899	0.504052	0.533333	0.200362	0.4942	6	2.77995	0.01222	5	2.58496	0.0101833
ENSMUST00000239014	chr9	44773009	44792714	0.5	+	Ift46	protein_coding	0.0373343	0.0509271	0.06306	0.0681384	0.0372294	0.166035	0.0108639	0.996289	1		0.958382	1	1	0.242606	0.0475378	0.889936	0.467532	-1.09686	12	3.70044	0.00503567	12	3.70044	0.00503567	0	0	0	0	0	0	0	0	0	0	0	0	26	4.63205	0.0107707	32	5.04439	0.0134285
ENSMUST00000239323	chr1	42694925	42703176	0.5	+	Pou3f3	protein_coding	0.0108167	0.011	0.111797	0.0414157	0.0220084	0.109104	0.00139587	0.996289	1		0.958382	1	1	0.138533	0.0210749	0.889936	2.11268	1.07907	50	5.5698	0.0104471	46	5.55459	0.00961137	24	0.670648	0.00485988	26	0.960277	0.00526623	0.48	0.120408	0.465188	0.565217	0.17288	0.547917	24	4.56638	0.00494498	19	4.32193	0.00396991
[truncated: 48 more columns]
